# Supplementary material for: Ovarian cancer ascites proteomic profile reflects metabolic changes during disease progression
Source: Biochem Biophys Rep. 2024 Jun 13;39:101755. doi: 10.1016/j.bbrep.2024.101755 (PMC11225207; doi:10.1016/j.bbrep.2024.101755)
Supplement: Multimedia component 2 [file mmc2.xlsx]

## Sheet: Supplementary Data S2
Ovarian cancer ascites proteomic profile reflects metabolic changes during disease progression
Corresponding author: Sara Ricardo, sricardo@i3s.up.pt
Supplementary Table S2. The summary table of all identified proteins (n=1161) on the comparison of MAF during treatment (n=6) and MAF naïve (n=7)
Accession: unique identifier from the FASTA database
Description: name of the protein
Exp. Q-value: q-values derived from the validation
Coverage: percentage of the protein sequence covered by the peptides
Unique Peptides: total number of peptide sequences unique to the protein group
AAs: number of amino acids in the protein
MW [kDa]: molecular weight of the protein
calc. pI: pI of the protein
Abundance Ratio Adj. P-Value: the p-value adjusted using Benjamin-Hochberg correction for the false-discovery rate
Abundance (Protein): Protein abundance is calculated from the sum of all unique normalised peptide ion abundances for a specific protein on each run..
Accession	Description	Exp. q-value: Combined	Coverage [%]	Unique Peptides	AAs	MW [kDa]	calc. pI	Biological Process	Cellular Component	Molecular Function	Reactome Pathways	WikiPathways	Abundance Ratio: (During treatment/ Naive)	Abundance Ratio Adj. P-Value: (During treatment/ Naive)	Abundances (Grouped): Naive	Abundances (Grouped): During Treatment
Q9C0C9	(E3-independent) E2 ubiquitin-conjugating enzyme OS=Homo sapiens OX=9606 GN=UBE2O PE=1 SV=3	0.007	1	1	1292	141.2	5.12	protein metabolism;other metabolic processes;transport;other biological processes	cytosol;nucleus;other cell component	enzyme regulator activity;other molecular function	Antigen processing: Ubiquitination & Proteasome degradation		1.395	0.456087	78.7	121.3
Q4KWH8	1-phosphatidylinositol 4,5-bisphosphate phosphodiesterase eta-1 OS=Homo sapiens OX=9606 GN=PLCH1 PE=1 SV=1	0.012	0	1	1693	189.1	7.74	other metabolic processes;signal transduction	plasma membrane;other membranes;other cell component	other molecular function	Synthesis of IP3 and IP4 in the cytosol	Mesodermal commitment pathway; GPR40 pathway	0.828	0.990007	111	89
P31946	14-3-3 protein beta/alpha OS=Homo sapiens OX=9606 GN=YWHAB PE=1 SV=3	0	37	5	246	28.1	4.83	transport;signal transduction;other biological processes	other membranes;cytosol;other cytoplasmic organelle;other cell component	enzyme regulator activity;other molecular function	Translocation of SLC2A4 (GLUT4) to the plasma membrane; Signaling by Hippo; Signaling by BRAF and RAF1 fusions; Signaling by moderate kinase activity BRAF mutants; Paradoxical activation of RAF signaling by kinase inactive BRAF; Signaling downstream of RAS mutants; Signaling by RAF1 mutants; MAP2K and MAPK activation; Signaling by high-kinase activity BRAF mutants; TP53 Regulates Metabolic Genes;…	Cell cycle; IL-3 signaling pathway; Myometrial relaxation and contraction pathways; Hepatitis B infection; Calcium regulation in cardiac cells; Sudden infant death syndrome (SIDS) susceptibility pathways	0.976	0.990007	93.7	106.3
P62258	14-3-3 protein epsilon OS=Homo sapiens OX=9606 GN=YWHAE PE=1 SV=1	0	15	2	255	29.2	4.74	stress response;transport;developmental processes;signal transduction;other biological processes	cytosol;nucleus;other cell component	other molecular function	RAB GEFs exchange GTP for GDP on RABs; Translocation of SLC2A4 (GLUT4) to the plasma membrane; TP53 Regulates Metabolic Genes; Chk1/Chk2(Cds1) mediated inactivation of Cyclin B:Cdk1 complex; RHO GTPases activate PKNs; SARS-CoV-2 targets host intracellular signalling and regulatory pathways; Activation of BAD and translocation to mitochondria ; Deregulated CDK5 triggers multiple neurodegenerative …	Cell cycle; Myometrial relaxation and contraction pathways; VEGFA-VEGFR2 signaling pathway; Calcium regulation in cardiac cells; Sudden infant death syndrome (SIDS) susceptibility pathways	0.951	0.990007	109.2	90.8
Q04917	14-3-3 protein eta OS=Homo sapiens OX=9606 GN=YWHAH PE=1 SV=4	0	9	1	246	28.2	4.84	other metabolic processes;transport;signal transduction;other biological processes	plasma membrane;other membranes;cytosol;other cell component	signal transduction activity or receptor binding;cytoskeletal activity;other molecular function	Translocation of SLC2A4 (GLUT4) to the plasma membrane; TP53 Regulates Metabolic Genes; Chk1/Chk2(Cds1) mediated inactivation of Cyclin B:Cdk1 complex; RHO GTPases activate PKNs; SARS-CoV-2 targets host intracellular signalling and regulatory pathways; Activation of BAD and translocation to mitochondria	Cell cycle; Myometrial relaxation and contraction pathways; Calcium regulation in cardiac cells; Sudden infant death syndrome (SIDS) susceptibility pathways	0.01	2.3e-16	200
P61981	14-3-3 protein gamma OS=Homo sapiens OX=9606 GN=YWHAG PE=1 SV=2	0	28	4	247	28.3	4.89	transport;signal transduction;other biological processes	cytosol;other cell component	signal transduction activity or receptor binding;enzyme regulator activity;other molecular function	Translocation of SLC2A4 (GLUT4) to the plasma membrane; Recruitment of NuMA to mitotic centrosomes; Regulation of PLK1 Activity at G2/M Transition; Loss of Nlp from mitotic centrosomes; Recruitment of mitotic centrosome proteins and complexes; Anchoring of the basal body to the plasma membrane; AURKA Activation by TPX2; TP53 Regulates Metabolic Genes; Regulation of localization of FOXO transcript…	Cell cycle; Prolactin signaling pathway; Myometrial relaxation and contraction pathways; Disruption of postsynaptic signaling by CNV; Calcium regulation in cardiac cells; Sudden infant death syndrome (SIDS) susceptibility pathways	1.251	0.627376	86.8	113.2
P31947	14-3-3 protein sigma OS=Homo sapiens OX=9606 GN=SFN PE=1 SV=1	0.002	3	0	248	27.8	4.74	cell organization and biogenesis;stress response;signal transduction;other biological processes	non-structural extracellular;cytosol;nucleus;other cell component	enzyme regulator activity;other molecular function	Translocation of SLC2A4 (GLUT4) to the plasma membrane; TP53 Regulates Metabolic Genes; Regulation of localization of FOXO transcription factors; Chk1/Chk2(Cds1) mediated inactivation of Cyclin B:Cdk1 complex; RHO GTPases activate PKNs; SARS-CoV-2 targets host intracellular signalling and regulatory pathways; Activation of BAD and translocation to mitochondria ; TP53 Regulates Transcription of Ge…	miRNA regulation of DNA damage response; Cell cycle; Myometrial relaxation and contraction pathways; Calcium regulation in cardiac cells; DNA damage response	0.793	0.978915	116.3	83.7
P27348	14-3-3 protein theta OS=Homo sapiens OX=9606 GN=YWHAQ PE=1 SV=1	0	11	1	245	27.7	4.78	transport;signal transduction;other biological processes	cytosol;other cell component	other molecular function	Translocation of SLC2A4 (GLUT4) to the plasma membrane; Regulation of localization of FOXO transcription factors; TP53 Regulates Metabolic Genes; Chk1/Chk2(Cds1) mediated inactivation of Cyclin B:Cdk1 complex; RHO GTPases activate PKNs; SARS-CoV-2 targets host intracellular signalling and regulatory pathways; Activation of BAD and translocation to mitochondria	Cell cycle; Pathogenic Escherichia coli infection; Primary focal segmental glomerulosclerosis (FSGS); IL-3 signaling pathway; Myometrial relaxation and contraction pathways; Mechanoregulation and pathology of YAP/TAZ via Hippo and non-Hippo mechanisms; Hippo-Yap signaling pathway; Leukocyte-intrinsic Hippo pathway functions; Hepatitis B infection; Calcium regulation in cardiac cells; Sudden infan…	0.298	0.000681705	154.1	45.9
P63104	14-3-3 protein zeta/delta OS=Homo sapiens OX=9606 GN=YWHAZ PE=1 SV=1	0	39	7	245	27.7	4.79	cell organization and biogenesis;protein metabolism;other metabolic processes;transport;developmental processes;signal transduction;other biological processes	cytosol;nucleus;other cell component	other molecular function	Translocation of SLC2A4 (GLUT4) to the plasma membrane; GP1b-IX-V activation signalling; TP53 Regulates Metabolic Genes; Negative regulation of NOTCH4 signaling; Deactivation of the beta-catenin transactivating complex; Regulation of localization of FOXO transcription factors; Chk1/Chk2(Cds1) mediated inactivation of Cyclin B:Cdk1 complex; RHO GTPases activate PKNs; SARS-CoV-2 targets host intrac…	Cell cycle; Prolactin signaling pathway; Pathogenic Escherichia coli infection; Myometrial relaxation and contraction pathways; Hepatitis B infection; GDNF signaling; Calcium regulation in cardiac cells; Sudden infant death syndrome (SIDS) susceptibility pathways	0.948	0.990007	116.7	83.3
O75832	26S proteasome non-ATPase regulatory subunit 10 OS=Homo sapiens OX=9606 GN=PSMD10 PE=1 SV=1	0.003	5	1	226	24.4	6.1	cell organization and biogenesis;other biological processes	cytosol;cytoskeleton;nucleus;other cell component	other molecular function	FCERI mediated NF-kB activation; Downstream TCR signaling; Antigen processing: Ubiquitination & Proteasome degradation; Activation of NF-kappaB in B cells; Oxygen-dependent proline hydroxylation of Hypoxia-inducible Factor Alpha; ER-Phagosome pathway; Cross-presentation of soluble exogenous antigens (endosomes); SCF-beta-TrCP mediated degradation of Emi1; APC/C:Cdc20 mediated degradation of Secur…	Proteasome degradation; Parkin-ubiquitin proteasomal system pathway	0.605	0.55478	113.8	86.2
Q13200	26S proteasome non-ATPase regulatory subunit 2 OS=Homo sapiens OX=9606 GN=PSMD2 PE=1 SV=3	0.077	1	1	908	100.1	5.2	protein metabolism;other metabolic processes;other biological processes	non-structural extracellular;cytosol;nucleus;other cell component	enzyme regulator activity	FCERI mediated NF-kB activation; Neutrophil degranulation; Asymmetric localization of PCP proteins; Degradation of DVL; UCH proteinases; Ub-specific processing proteases; RUNX1 regulates transcription of genes involved in differentiation of HSCs; ER-Phagosome pathway; Separation of Sister Chromatids; The role of GTSE1 in G2/M progression after G2 checkpoint; AUF1 (hnRNP D0) binds and destabilizes…	Proteasome degradation; Alzheimer's disease and miRNA effects; TNF-alpha signaling pathway; Parkin-ubiquitin proteasomal system pathway; Alzheimer's disease	0.827	0.990007	107.1	92.9
Q96EL2	28S ribosomal protein S24, mitochondrial OS=Homo sapiens OX=9606 GN=MRPS24 PE=1 SV=1	0.071	5	1	167	19	9.38	protein metabolism;other metabolic processes	other membranes;mitochondrion;translational apparatus	other molecular function	Mitochondrial translation initiation; Mitochondrial translation elongation; Mitochondrial translation termination		0.602	0.540315	118.6	81.4
P82930	28S ribosomal protein S34, mitochondrial OS=Homo sapiens OX=9606 GN=MRPS34 PE=1 SV=2	0.001	6	2	218	25.6	9.98	protein metabolism;other metabolic processes	other membranes;mitochondrion;translational apparatus	other molecular function	Mitochondrial translation initiation; Mitochondrial translation elongation; Mitochondrial translation termination		0.914	0.996123	109.2	90.8
Q06136	3-ketodihydrosphingosine reductase OS=Homo sapiens OX=9606 GN=KDSR PE=1 SV=1	0.058	2	1	332	36.2	7.12	other metabolic processes	non-structural extracellular;other membranes;ER/Golgi	other molecular function	Sphingolipid de novo biosynthesis	Sphingolipid pathway; Sphingolipid metabolism overview; Sphingolipid metabolism: integrated pathway; Biosynthesis and turnover of 1-deoxy-sphingoid bases; Synthesis of ceramides and 1-deoxyceramides	0.746	0.951018	103.5	96.5
P09001	39S ribosomal protein L3, mitochondrial OS=Homo sapiens OX=9606 GN=MRPL3 PE=1 SV=1	0.048	3	1	348	38.6	9.48	protein metabolism;other metabolic processes	other membranes;mitochondrion;translational apparatus	other molecular function	Mitochondrial translation initiation; Mitochondrial translation elongation; Mitochondrial translation termination		0.685	0.793743	103.5	96.5
P08195	4F2 cell-surface antigen heavy chain OS=Homo sapiens OX=9606 GN=SLC3A2 PE=1 SV=3	0	9	3	630	68	5.01	other metabolic processes;transport;other biological processes	plasma membrane;other membranes;nucleus;other cytoplasmic organelle;other cell component	transporter activity;nucleic acid binding activity;other molecular function	Tryptophan catabolism; Basigin interactions; Amino acid transport across the plasma membrane; Defective SLC7A7 causes lysinuric protein intolerance (LPI)	mRNA, protein, and metabolite inducation pathway by cyclosporin A; Ferroptosis; Proximal tubule transport; Malignant pleural mesothelioma	1.216	0.704536	106.7	93.3
P21589	5'-nucleotidase OS=Homo sapiens OX=9606 GN=NT5E PE=1 SV=1	0.029	1	1	574	63.3	7.03	cell adhesion;DNA metabolism;other metabolic processes;other biological processes	plasma membrane;other membranes;cytosol;nucleus	other molecular function	Purinergic signaling in leishmaniasis infection; Purine catabolism; Pyrimidine catabolism; Nicotinate metabolism	Pluripotent stem cell differentiation pathway; NAD+ metabolism	1.298	0.561828	86.4	113.6
P52209	6-phosphogluconate dehydrogenase, decarboxylating OS=Homo sapiens OX=9606 GN=PGD PE=1 SV=3	0	5	2	483	53.1	7.23	other metabolic processes	cytosol	other molecular function	Nuclear events mediated by NFE2L2; Pentose phosphate pathway	Pentose phosphate metabolism; Nuclear receptors meta-pathway; NRF2 pathway; VEGFA-VEGFR2 signaling pathway; Metabolic reprogramming in colon cancer	0.593	0.519715	133.1	66.9
P10809	60 kDa heat shock protein, mitochondrial OS=Homo sapiens OX=9606 GN=HSPD1 PE=1 SV=2	0.001	2	1	573	61	5.87	cell cycle OR cell proliferation;cell organization and biogenesis;protein metabolism;DNA metabolism;other metabolic processes;stress response;transport;developmental processes;signal transduction;other biological processes	non-structural extracellular;plasma membrane;other membranes;cytosol;cytoskeleton;mitochondrion;other cytoplasmic organelle;other cell component	nucleic acid binding activity;other molecular function	Mitochondrial protein import; TFAP2A acts as a transcriptional repressor during retinoic acid induced cell differentiation	Apoptosis-related network due to altered Notch3 in ovarian cancer; Sudden infant death syndrome (SIDS) susceptibility pathways	1.004	0.978915	104.8	95.2
P62906	60S ribosomal protein L10a OS=Homo sapiens OX=9606 GN=RPL10A PE=1 SV=2	0.048	4	1	217	24.8	9.94	protein metabolism;RNA metabolism OR transcription;other metabolic processes	cytosol;translational apparatus;other cell component	other molecular function	Major pathway of rRNA processing in the nucleolus and cytosol; Response of EIF2AK4 (GCN2) to amino acid deficiency; Regulation of expression of SLITs and ROBOs; Peptide chain elongation; L13a-mediated translational silencing of Ceruloplasmin expression; Formation of a pool of free 40S subunits; GTP hydrolysis and joining of the 60S ribosomal subunit; Nonsense Mediated Decay (NMD) enhanced by the …	VEGFA-VEGFR2 signaling pathway; Cytoplasmic ribosomal proteins	0.956	0.990007	96	104
P62917	60S ribosomal protein L8 OS=Homo sapiens OX=9606 GN=RPL8 PE=1 SV=2	0.071	4	1	257	28	11.03	protein metabolism;other metabolic processes	cytosol;translational apparatus;other cell component	nucleic acid binding activity;other molecular function	Major pathway of rRNA processing in the nucleolus and cytosol; Response of EIF2AK4 (GCN2) to amino acid deficiency; Regulation of expression of SLITs and ROBOs; Peptide chain elongation; L13a-mediated translational silencing of Ceruloplasmin expression; Formation of a pool of free 40S subunits; GTP hydrolysis and joining of the 60S ribosomal subunit; Nonsense Mediated Decay (NMD) enhanced by the …	Cytoplasmic ribosomal proteins	0.783	0.978915	114.4	85.6
P08253	72 kDa type IV collagenase OS=Homo sapiens OX=9606 GN=MMP2 PE=1 SV=2	0	32	14	660	73.8	5.47	cell organization and biogenesis;protein metabolism;other metabolic processes;stress response;developmental processes;signal transduction;other biological processes	non-structural extracellular;plasma membrane;other membranes;cytoskeleton;mitochondrion;nucleus	other molecular function	Regulation of Insulin-like Growth Factor (IGF) transport and uptake by Insulin-like Growth Factor Binding Proteins (IGFBPs); Activation of Matrix Metalloproteinases; Interleukin-4 and Interleukin-13 signaling; Collagen degradation; Extra-nuclear estrogen signaling; EPH-ephrin mediated repulsion of cells	Matrix metalloproteinases; AGE/RAGE pathway; Bladder cancer; RAC1/PAK1/p38/MMP2 pathway; Photodynamic therapy-induced NF-kB survival signaling; Lung fibrosis; VEGFA-VEGFR2 signaling pathway; Epithelial to mesenchymal transition in colorectal cancer; Cell migration and invasion through p75NTR; Neural crest cell migration during development; Neural crest cell migration in cancer; Male infertility; …	0.889	0.999792	98.7	101.3
Q12802	A-kinase anchor protein 13 OS=Homo sapiens OX=9606 GN=AKAP13 PE=1 SV=2	0.001	0	1	2813	307.4	5.24	transport;developmental processes;signal transduction;other biological processes	cytosol;nucleus;other cell component	enzyme regulator activity;kinase activity;other molecular function	RHOC GTPase cycle; RHOA GTPase cycle; RHOB GTPase cycle; NRAGE signals death through JNK; G alpha (12/13) signalling events	Glucocorticoid receptor pathway; Nuclear receptors meta-pathway; G protein signaling pathways	0.763	0.964571	102.7	97.3
Q9NP78	ABC-type oligopeptide transporter ABCB9 OS=Homo sapiens OX=9606 GN=ABCB9 PE=1 SV=1	0.003	1	1	766	84.4	7.93	other metabolic processes;transport;other biological processes	other membranes;ER/Golgi;other cytoplasmic organelle;other cell component	transporter activity;other molecular function	ABC-family proteins mediated transport		0.997	0.978915	106.5	93.5
Q92688	Acidic leucine-rich nuclear phosphoprotein 32 family member B OS=Homo sapiens OX=9606 GN=ANP32B PE=1 SV=1	0.08	3	1	251	28.8	4.06	cell organization and biogenesis;developmental processes;other biological processes	nucleus;other cell component	other molecular function			0.566	0.456087	131.8	68.2
P68032	Actin, alpha cardiac muscle 1 OS=Homo sapiens OX=9606 GN=ACTC1 PE=1 SV=1	0	42	3	377	42	5.39	cell organization and biogenesis;developmental processes;other biological processes	cytosol;cytoskeleton;other cell component	cytoskeletal activity;other molecular function	RHOA GTPase cycle; RHOB GTPase cycle; Striated Muscle Contraction	Cardiac progenitor differentiation; Myometrial relaxation and contraction pathways; Striated muscle contraction pathway; Mechanoregulation and pathology of YAP/TAZ via Hippo and non-Hippo mechanisms; 22q11.2 copy number variation syndrome; Malignant pleural mesothelioma	1.165	0.782597	93.3	106.7
P68133	Actin, alpha skeletal muscle OS=Homo sapiens OX=9606 GN=ACTA1 PE=1 SV=1	0	42	3	377	42	5.39	cell organization and biogenesis;other biological processes	cytosol;cytoskeleton;other cell component	cytoskeletal activity;other molecular function	Striated Muscle Contraction	Myometrial relaxation and contraction pathways; Fas ligand pathway and stress induction of heat shock proteins; Physico-chemical features and toxicity-associated pathways; Striated muscle contraction pathway; Mechanoregulation and pathology of YAP/TAZ via Hippo and non-Hippo mechanisms; IL-18 signaling pathway; Malignant pleural mesothelioma	1.165	0.782597	93.3	106.7
P62736	Actin, aortic smooth muscle OS=Homo sapiens OX=9606 GN=ACTA2 PE=1 SV=1	0	40	3	377	42	5.39	developmental processes;other biological processes	cytosol;cytoskeleton;other cell component	other molecular function	Smooth Muscle Contraction; NOTCH4 Intracellular Domain Regulates Transcription	Myometrial relaxation and contraction pathways; Striated muscle contraction pathway; Mechanoregulation and pathology of YAP/TAZ via Hippo and non-Hippo mechanisms; 22q11.2 copy number variation syndrome; IL-18 signaling pathway; Regucalcin in proximal tubule epithelial kidney cells; Angiotensin II receptor type 1 pathway; Malignant pleural mesothelioma; CCL18 signaling pathway	1.165	0.782597	93.3	106.7
P60709	Actin, cytoplasmic 1 OS=Homo sapiens OX=9606 GN=ACTB PE=1 SV=1	0	73	10	375	41.7	5.48	cell organization and biogenesis;protein metabolism;other metabolic processes;transport;developmental processes;other biological processes	plasma membrane;other membranes;cytosol;cytoskeleton;nucleus;other cell component	cytoskeletal activity;other molecular function	Regulation of actin dynamics for phagocytic cup formation; FCGR3A-mediated phagocytosis; Translocation of SLC2A4 (GLUT4) to the plasma membrane; RHO GTPases Activate Formins; Clathrin-mediated endocytosis; UCH proteinases; HATs acetylate histones; B-WICH complex positively regulates rRNA expression; Factors involved in megakaryocyte development and platelet production; Signaling by BRAF and RAF1 …	Arrhythmogenic right ventricular cardiomyopathy; Pathogenic Escherichia coli infection; Common pathways underlying drug addiction; Myometrial relaxation and contraction pathways; Focal adhesion; Fas ligand pathway and stress induction of heat shock proteins; Ebola virus infection in host; Acute viral myocarditis; Thermogenesis; Mechanoregulation and pathology of YAP/TAZ via Hippo and non-Hippo me…	0.826	0.990007	111.8	88.2
P63261	Actin, cytoplasmic 2 OS=Homo sapiens OX=9606 GN=ACTG1 PE=1 SV=1	0	68	9	375	41.8	5.48	cell organization and biogenesis;stress response;transport;developmental processes;other biological processes	non-structural extracellular;plasma membrane;other membranes;cytosol;cytoskeleton;other cell component	cytoskeletal activity;other molecular function	Regulation of actin dynamics for phagocytic cup formation; FCGR3A-mediated phagocytosis; RHO GTPases Activate WASPs and WAVEs; Clathrin-mediated endocytosis; EPHB-mediated forward signaling; Translocation of SLC2A4 (GLUT4) to the plasma membrane; Adherens junctions interactions; RHO GTPases activate IQGAPs; Signaling by BRAF and RAF1 fusions; Signaling by moderate kinase activity BRAF mutants; Pa…	Arrhythmogenic right ventricular cardiomyopathy; Pathogenic Escherichia coli infection; Common pathways underlying drug addiction; Myometrial relaxation and contraction pathways; Focal adhesion; Fas ligand pathway and stress induction of heat shock proteins; Striated muscle contraction pathway; VEGFA-VEGFR2 signaling pathway; Ebola virus infection in host; Thermogenesis; Mechanoregulation and pat…	0.831	0.990007	111.9	88.1
P63267	Actin, gamma-enteric smooth muscle OS=Homo sapiens OX=9606 GN=ACTG2 PE=1 SV=1	0	40	3	376	41.9	5.48	other biological processes	cytosol;cytoskeleton;other cell component	other molecular function	Smooth Muscle Contraction	Common pathways underlying drug addiction; Mechanoregulation and pathology of YAP/TAZ via Hippo and non-Hippo mechanisms; Malignant pleural mesothelioma	1.165	0.782597	93.3	106.7
O15144	Actin-related protein 2/3 complex subunit 2 OS=Homo sapiens OX=9606 GN=ARPC2 PE=1 SV=1	0.048	3	1	300	34.3	7.36	cell organization and biogenesis;other biological processes	plasma membrane;other membranes;cytosol;cytoskeleton;nucleus;other cytoplasmic organelle;other cell component	cytoskeletal activity	Regulation of actin dynamics for phagocytic cup formation; FCGR3A-mediated phagocytosis; RHO GTPases Activate WASPs and WAVEs; Clathrin-mediated endocytosis; EPHB-mediated forward signaling	Pathogenic Escherichia coli infection	0.138	1.16621e-10	167.8	32.2
Q8N3C0	Activating signal cointegrator 1 complex subunit 3 OS=Homo sapiens OX=9606 GN=ASCC3 PE=1 SV=3	0.077	0	1	2202	251.3	7.09	cell cycle OR cell proliferation;cell organization and biogenesis;protein metabolism;DNA metabolism;other metabolic processes;stress response	cytosol;nucleus	other molecular function	ALKBH3 mediated reversal of alkylation damage	Mesodermal commitment pathway; VEGFA-VEGFR2 signaling pathway	0.01	2.3e-16	200
Q9NZK5	Adenosine deaminase 2 OS=Homo sapiens OX=9606 GN=ADA2 PE=1 SV=2	0.003	3	1	511	58.9	7.91	other metabolic processes;signal transduction	non-structural extracellular;other cytoplasmic organelle	signal transduction activity or receptor binding;other molecular function	Neutrophil degranulation; Surfactant metabolism		1.306	0.55478	84	116
P23526	Adenosylhomocysteinase OS=Homo sapiens OX=9606 GN=AHCY PE=1 SV=4	0	8	3	432	47.7	6.34	other metabolic processes	cytosol;other cell component	other molecular function	Methylation; Sulfur amino acid metabolism; Metabolism of ingested SeMet, Sec, MeSec into H2Se; Defective AHCY causes HMAHCHD	Folate metabolism; Trans-sulfuration pathway; One-carbon metabolism; Trans-sulfuration and one-carbon metabolism; Methionine de novo and salvage pathway; Ethanol effects on histone modifications	0.551	0.411271	98.1	101.9
P54819	Adenylate kinase 2, mitochondrial OS=Homo sapiens OX=9606 GN=AK2 PE=1 SV=2	0.081	4	1	239	26.5	7.81	other metabolic processes	cytoskeleton;mitochondrion;other cell component	kinase activity;other molecular function	Interconversion of nucleotide di- and triphosphates		1.647	0.157413	74.9	125.1
P27144	Adenylate kinase 4, mitochondrial OS=Homo sapiens OX=9606 GN=AK4 PE=1 SV=1	0.03	5	1	223	25.3	8.4	other metabolic processes;stress response;other biological processes	mitochondrion;other cell component	kinase activity;other molecular function	Interconversion of nucleotide di- and triphosphates	CCL18 signaling pathway	1.451	0.383036	90.1	109.9
P30520	Adenylosuccinate synthetase isozyme 2 OS=Homo sapiens OX=9606 GN=ADSS2 PE=1 SV=3	0.08	2	1	456	50.1	6.55	other metabolic processes;other biological processes	cytosol;mitochondrion;other cell component	other molecular function	Purine ribonucleoside monophosphate biosynthesis		1.561	0.243233	70.9	129.1
Q8IUX7	Adipocyte enhancer-binding protein 1 OS=Homo sapiens OX=9606 GN=AEBP1 PE=1 SV=1	0	4	3	1158	130.8	5.11	other biological processes	nucleus;other cell component	nucleic acid binding activity;other molecular function			0.954	0.990007	122.5	77.5
Q9HDC9	Adipocyte plasma membrane-associated protein OS=Homo sapiens OX=9606 GN=APMAP PE=1 SV=2	0	14	4	416	46.5	6.16	other metabolic processes	other membranes;other cell component	other molecular function		Ciliary landscape	1.039	0.964571	102.6	97.4
Q15848	Adiponectin OS=Homo sapiens OX=9606 GN=ADIPOQ PE=1 SV=1	0	22	3	244	26.4	5.74	other metabolic processes;stress response;signal transduction;other biological processes	non-structural extracellular;ER/Golgi;other cell component	signal transduction activity or receptor binding;other molecular function	Transcriptional regulation of white adipocyte differentiation; AMPK inhibits chREBP transcriptional activation activity	AMP-activated protein kinase (AMPK) signaling; Type II diabetes mellitus; Adipogenesis; Complement system; Differentiation of white and brown adipocyte; Transcription factor regulation in adipogenesis; Leptin and adiponectin; PPAR signaling pathway; Nonalcoholic fatty liver disease; IL-18 signaling pathway; Galanin receptor pathway; Orexin receptor pathway	1.161	0.785711	100	100
Q10588	ADP-ribosyl cyclase/cyclic ADP-ribose hydrolase 2 OS=Homo sapiens OX=9606 GN=BST1 PE=1 SV=2	0.001	4	1	318	35.7	7.8	signal transduction;other biological processes	non-structural extracellular;plasma membrane;other membranes;other cell component	other molecular function	Neutrophil degranulation; Post-translational modification: synthesis of GPI-anchored proteins; Nicotinate metabolism	NAD+ biosynthetic pathways	0.483	0.166293	139.5	60.5
P43652	Afamin OS=Homo sapiens OX=9606 GN=AFM PE=1 SV=1	0	56	32	599	69	5.9	transport;other biological processes	non-structural extracellular;other cell component	other molecular function			1.352	0.508863	89.8	110.2
Q9Y4W6	AFG3-like protein 2 OS=Homo sapiens OX=9606 GN=AFG3L2 PE=1 SV=2	0.073	1	1	797	88.5	8.66	cell organization and biogenesis;protein metabolism;other metabolic processes;transport;developmental processes;other biological processes	other membranes;mitochondrion	other molecular function	Processing of SMDT1	Ciliary landscape	0.541	0.36995	166.9	33.1
Q6ULP2	Aftiphilin OS=Homo sapiens OX=9606 GN=AFTPH PE=1 SV=3	0.003	1	1	936	102.1	4.54	transport	other membranes;cytosol;ER/Golgi;nucleus;other cell component	other molecular function			1.203	0.730261	76.1	123.9
O00468	Agrin OS=Homo sapiens OX=9606 GN=AGRN PE=1 SV=6	0	9	10	2068	217.2	6.39	cell-cell signaling;cell organization and biogenesis;developmental processes;signal transduction;other biological processes	non-structural extracellular;extracellular matrix;plasma membrane;other membranes;ER/Golgi;other cytoplasmic organelle;other cell component	cytoskeletal activity;other molecular function	Integrin cell surface interactions; ECM proteoglycans; NCAM1 interactions; A tetrasaccharide linker sequence is required for GAG synthesis; HS-GAG biosynthesis; HS-GAG degradation; Non-integrin membrane-ECM interactions; Defective B4GALT7 causes EDS, progeroid type; Defective B3GAT3 causes JDSSDHD; Defective EXT2 causes exostoses 2; Defective EXT1 causes exostoses 1, TRPS2 and CHDS; Defective B3G…	Primary focal segmental glomerulosclerosis (FSGS); Splicing factor NOVA regulated synaptic proteins; GDNF signaling	0.769	0.969737	134.2	65.8
Q8TD30	Alanine aminotransferase 2 OS=Homo sapiens OX=9606 GN=GPT2 PE=1 SV=1	0.011	1	1	523	57.9	7.71	other metabolic processes	mitochondrion	other molecular function		Amino acid metabolism; Amino acid metabolism pathway excerpt: histidine catabolism extension	2.417	0.00259465	45.2	154.8
P02763	Alpha-1-acid glycoprotein 1 OS=Homo sapiens OX=9606 GN=ORM1 PE=1 SV=1	0	43	14	201	23.5	5.02	stress response;other biological processes	non-structural extracellular				0.739	0.942347	112.7	87.3
P19652	Alpha-1-acid glycoprotein 2 OS=Homo sapiens OX=9606 GN=ORM2 PE=1 SV=2	0	40	6	201	23.6	5.11	stress response;other biological processes	non-structural extracellular;other cytoplasmic organelle;other cell component		Neutrophil degranulation; Platelet degranulation	Vitamin D receptor pathway	1.052	0.955695	98.5	101.5
P01011	Alpha-1-antichymotrypsin OS=Homo sapiens OX=9606 GN=SERPINA3 PE=1 SV=2	0	76	54	423	47.6	5.52	stress response;other biological processes	non-structural extracellular;nucleus;other cytoplasmic organelle;other cell component	enzyme regulator activity;nucleic acid binding activity	Neutrophil degranulation; Platelet degranulation	Selenium micronutrient network; Vitamin B12 metabolism; Folate metabolism	0.84	0.990007	118.7	81.3
P01009	Alpha-1-antitrypsin OS=Homo sapiens OX=9606 GN=SERPINA1 PE=1 SV=3	0	86	81	418	46.7	5.59	stress response;other biological processes	non-structural extracellular;other membranes;ER/Golgi;other cell component	enzyme regulator activity;other molecular function	Neutrophil degranulation; Platelet degranulation ; Regulation of Insulin-like Growth Factor (IGF) transport and uptake by Insulin-like Growth Factor Binding Proteins (IGFBPs); Post-translational protein phosphorylation; COPII-mediated vesicle transport; Cargo concentration in the ER	Nuclear receptors meta-pathway; NRF2 pathway; Lung fibrosis; Lung fibrosis; Complement and coagulation cascades	0.833	0.990007	103	97
P04217	Alpha-1B-glycoprotein OS=Homo sapiens OX=9606 GN=A1BG PE=1 SV=4	0	66	32	495	54.2	5.86		non-structural extracellular;other cell component		Neutrophil degranulation; Platelet degranulation	Network map of SARS-CoV-2 signaling pathway	1.055	0.954826	99.9	100.1
P08697	Alpha-2-antiplasmin OS=Homo sapiens OX=9606 GN=SERPINF2 PE=1 SV=3	0	36	15	491	54.5	6.29	cell organization and biogenesis;stress response;developmental processes;other biological processes	non-structural extracellular;other cell component	enzyme regulator activity;other molecular function	Platelet degranulation ; Dissolution of Fibrin Clot	Blood clotting cascade; Complement and coagulation cascades	1.145	0.814928	102.3	97.7
P02765	Alpha-2-HS-glycoprotein OS=Homo sapiens OX=9606 GN=AHSG PE=1 SV=2	0	56	18	367	39.3	5.72	stress response;transport;developmental processes;other biological processes	extracellular matrix;ER/Golgi;other cell component	enzyme regulator activity	Neutrophil degranulation; Platelet degranulation ; Regulation of Insulin-like Growth Factor (IGF) transport and uptake by Insulin-like Growth Factor Binding Proteins (IGFBPs); Post-translational protein phosphorylation		1.171	0.782597	83.9	116.1
P01023	Alpha-2-macroglobulin OS=Homo sapiens OX=9606 GN=A2M PE=1 SV=3	0	80	134	1474	163.2	6.46	stress response;developmental processes;other biological processes	non-structural extracellular;other cell component	signal transduction activity or receptor binding;enzyme regulator activity;other molecular function	Platelet degranulation ; Intrinsic Pathway of Fibrin Clot Formation; Degradation of the extracellular matrix; HDL assembly	Complement system; Complement and coagulation cascades	1.066	0.947302	97.5	102.5
A8K2U0	Alpha-2-macroglobulin-like protein 1 OS=Homo sapiens OX=9606 GN=A2ML1 PE=1 SV=3	0.001	0	1	1454	161	5.73	other biological processes	non-structural extracellular	enzyme regulator activity;other molecular function			0.894	0.999697	99.4	100.6
P12814	Alpha-actinin-1 OS=Homo sapiens OX=9606 GN=ACTN1 PE=1 SV=2	0.003	1	1	892	103	5.41	cell adhesion;cell organization and biogenesis;developmental processes;other biological processes	non-structural extracellular;plasma membrane;other membranes;cytosol;cytoskeleton;nucleus;other cell component	signal transduction activity or receptor binding;cytoskeletal activity;nucleic acid binding activity;other molecular function	Platelet degranulation ; Nephrin family interactions; Syndecan interactions; RHOBTB2 GTPase cycle; RHOD GTPase cycle; RHOF GTPase cycle; Regulation of cytoskeletal remodeling and cell spreading by IPP complex components	Arrhythmogenic right ventricular cardiomyopathy; Focal adhesion; Ebola virus infection in host; MFAP5 effect on permeability and motility of endothelial cells via cytoskeleton rearrangement; Regulation of actin cytoskeleton
O43707	Alpha-actinin-4 OS=Homo sapiens OX=9606 GN=ACTN4 PE=1 SV=2	0.003	1	1	911	104.8	5.44	cell organization and biogenesis;stress response;transport;signal transduction;other biological processes	non-structural extracellular;plasma membrane;other membranes;cytosol;cytoskeleton;nucleus;other cell component	signal transduction activity or receptor binding;cytoskeletal activity;nucleic acid binding activity;other molecular function	Platelet degranulation ; Nephrin family interactions	Arrhythmogenic right ventricular cardiomyopathy; Primary focal segmental glomerulosclerosis (FSGS); Focal adhesion; Striated muscle contraction pathway; Ebola virus infection in host; Nephrotic syndrome; Alstrom syndrome
P06733	Alpha-enolase OS=Homo sapiens OX=9606 GN=ENO1 PE=1 SV=2	0	48	12	434	47.1	7.39	other metabolic processes;other biological processes	plasma membrane;other membranes;cytosol;cytoskeleton;nucleus;other cell component	nucleic acid binding activity;other molecular function	Gluconeogenesis; Glycolysis; Manipulation of host energy metabolism	Clear cell renal cell carcinoma pathways; Metabolic reprogramming in colon cancer; Aerobic glycolysis; IL-18 signaling pathway; Glycolysis and gluconeogenesis	0.831	0.990007	109.7	90.3
Q16706	Alpha-mannosidase 2 OS=Homo sapiens OX=9606 GN=MAN2A1 PE=1 SV=2	0.078	1	1	1144	131.1	7.58	cell organization and biogenesis;protein metabolism;other metabolic processes;developmental processes;other biological processes	other membranes;ER/Golgi	other molecular function	Intra-Golgi traffic; Maturation of spike protein; Reactions specific to the complex N-glycan synthesis pathway		0.672	0.775149	99.9	100.1
P03950	Angiogenin OS=Homo sapiens OX=9606 GN=ANG PE=1 SV=1	0	20	2	147	16.5	9.64	cell organization and biogenesis;RNA metabolism OR transcription;other metabolic processes;stress response;developmental processes;other biological processes	non-structural extracellular;extracellular matrix;cytosol;cytoskeleton;nucleus;other cell component	signal transduction activity or receptor binding;cytoskeletal activity;nucleic acid binding activity;other molecular function	Adherens junctions interactions; tRNA-derived small RNA (tsRNA or tRNA-related fragment, tRF) biogenesis		0.931	0.993624	109.3	90.7
P12821	Angiotensin-converting enzyme OS=Homo sapiens OX=9606 GN=ACE PE=1 SV=1	0.021	1	1	1306	149.6	6.39	cell cycle OR cell proliferation;protein metabolism;other metabolic processes;stress response;transport;developmental processes;other biological processes	non-structural extracellular;plasma membrane;other membranes;cytoskeleton;other cytoplasmic organelle	signal transduction activity or receptor binding;cytoskeletal activity;other molecular function	Metabolism of Angiotensinogen to Angiotensins	Renin-angiotensin-aldosterone system (RAAS); Conversion of angiotensinogen to angiotensin II ; SARS-CoV-2 and ACE2 receptor: molecular mechanisms; RAS and bradykinin pathways in COVID-19; ACE inhibitor pathway	1.031	0.968719	92.7	107.3
P01019	Angiotensinogen OS=Homo sapiens OX=9606 GN=AGT PE=1 SV=1	0	41	15	485	53.1	6.32	other biological processes	non-structural extracellular	enzyme regulator activity		Physiological and pathological hypertrophy of the heart; MicroRNAs in cardiomyocyte hypertrophy; Adipogenesis; IL6 signaling pathway; Renin-angiotensin-aldosterone system (RAAS); SARS-CoV-2 and ACE2 receptor: molecular mechanisms; COVID-19 adverse outcome pathway; RAS and bradykinin pathways in COVID-19; ACE inhibitor pathway; Monoamine transport	1.114	0.853839	77.9	122.1
Q01484	Ankyrin-2 OS=Homo sapiens OX=9606 GN=ANK2 PE=1 SV=4	0.004	1	1	3957	433.4	5.14	cell-cell signaling;cell organization and biogenesis;transport;developmental processes;signal transduction;other biological processes	plasma membrane;other membranes;cytosol;cytoskeleton;mitochondrion;other cytoplasmic organelle;other cell component	cytoskeletal activity;other molecular function	COPI-mediated anterograde transport; Interaction between L1 and Ankyrins		0.527	0.317069	107.6	92.4
P27216	Annexin A13 OS=Homo sapiens OX=9606 GN=ANXA13 PE=1 SV=3	0.08	2	1	316	35.4	5.6	other biological processes	plasma membrane;other membranes;ER/Golgi;nucleus;other cell component	other molecular function			0.942	0.990007	96.2	103.8
P07355	Annexin A2 OS=Homo sapiens OX=9606 GN=ANXA2 PE=1 SV=2	0.069	3	1	339	38.6	7.75	cell organization and biogenesis;transport;developmental processes;other biological processes	non-structural extracellular;extracellular matrix;plasma membrane;other membranes;nucleus;other cytoplasmic organelle;other cell component	transporter activity;enzyme regulator activity;cytoskeletal activity;other molecular function	Neutrophil degranulation; Smooth Muscle Contraction; Dissolution of Fibrin Clot; Gene and protein expression by JAK-STAT signaling after Interleukin-12 stimulation	Gastrin signaling pathway; CCL18 signaling pathway; Prostaglandin synthesis and regulation	1.33	0.519715	78.1	121.9
P08133	Annexin A6 OS=Homo sapiens OX=9606 GN=ANXA6 PE=1 SV=3	0.003	3	2	673	75.8	5.6	cell organization and biogenesis;stress response;transport;developmental processes;signal transduction;other biological processes	other membranes;mitochondrion;other cytoplasmic organelle;other cell component	transporter activity;cytoskeletal activity;other molecular function	Smooth Muscle Contraction	Calcium regulation in cardiac cells; Prostaglandin synthesis and regulation	1.044	0.964571	108.8	91.2
P03973	Antileukoproteinase OS=Homo sapiens OX=9606 GN=SLPI PE=1 SV=2	0	19	2	132	14.3	8.75	stress response;other biological processes	non-structural extracellular;ER/Golgi;other cell component	enzyme regulator activity;nucleic acid binding activity;other molecular function	Neutrophil degranulation		1.121	0.845756	83	117
P01008	Antithrombin-III OS=Homo sapiens OX=9606 GN=SERPINC1 PE=1 SV=1	0	71	39	464	52.6	6.71	stress response;other biological processes	non-structural extracellular;plasma membrane;other membranes;ER/Golgi	enzyme regulator activity;other molecular function	Regulation of Insulin-like Growth Factor (IGF) transport and uptake by Insulin-like Growth Factor Binding Proteins (IGFBPs); Post-translational protein phosphorylation; Intrinsic Pathway of Fibrin Clot Formation; Common Pathway of Fibrin Clot Formation	Complement and coagulation cascades	1.182	0.7627	91.3	108.7
P02647	Apolipoprotein A-I OS=Homo sapiens OX=9606 GN=APOA1 PE=1 SV=1	0	77	41	267	30.8	5.76	cell cycle OR cell proliferation;cell organization and biogenesis;protein metabolism;other metabolic processes;transport;developmental processes;signal transduction;other biological processes	non-structural extracellular;plasma membrane;other membranes;cytosol;ER/Golgi;other cytoplasmic organelle;other cell component	signal transduction activity or receptor binding;transporter activity;enzyme regulator activity;other molecular function	Scavenging of heme from plasma; Scavenging by Class B Receptors; Platelet degranulation ; Regulation of Insulin-like Growth Factor (IGF) transport and uptake by Insulin-like Growth Factor Binding Proteins (IGFBPs); Post-translational protein phosphorylation; Retinoid metabolism and transport; Amyloid fiber formation; HDL assembly; Scavenging by Class A Receptors; PPARA activates gene expression; …	Selenium micronutrient network; Vitamin B12 metabolism; Folate metabolism; Complement system; PPAR-alpha pathway; Nuclear receptors meta-pathway; PPAR signaling pathway; Statin inhibition of cholesterol production; Familial hyperlipidemia type 1; Familial hyperlipidemia type 2; Familial hyperlipidemia type 3; Familial hyperlipidemia type 4; Familial hyperlipidemia type 5	1.275	0.593174	98.3	101.7
P02652	Apolipoprotein A-II OS=Homo sapiens OX=9606 GN=APOA2 PE=1 SV=1	0	61	5	100	11.2	6.62	cell organization and biogenesis;protein metabolism;other metabolic processes;stress response;transport;other biological processes	non-structural extracellular;cytosol;ER/Golgi;other cytoplasmic organelle	signal transduction activity or receptor binding;transporter activity;enzyme regulator activity;other molecular function	PPARA activates gene expression; Regulation of Insulin-like Growth Factor (IGF) transport and uptake by Insulin-like Growth Factor Binding Proteins (IGFBPs); Post-translational protein phosphorylation; Retinoid metabolism and transport; Chylomicron assembly; Chylomicron remodeling	PPAR-alpha pathway; Nuclear receptors meta-pathway; PPAR signaling pathway; Statin inhibition of cholesterol production; Familial hyperlipidemia type 1; Familial hyperlipidemia type 2; Familial hyperlipidemia type 3; Familial hyperlipidemia type 4; Familial hyperlipidemia type 5	1.297	0.561828	83.2	116.8
P06727	Apolipoprotein A-IV OS=Homo sapiens OX=9606 GN=APOA4 PE=1 SV=4	0	85	44	396	45.3	5.38	cell adhesion;cell organization and biogenesis;protein metabolism;other metabolic processes;stress response;transport;developmental processes;other biological processes	non-structural extracellular;cytosol;ER/Golgi;other cytoplasmic organelle;other cell component	transporter activity;enzyme regulator activity;other molecular function	Retinoid metabolism and transport; Amyloid fiber formation; Chylomicron assembly; Chylomicron remodeling; Assembly of active LPL and LIPC lipase complexes	Statin inhibition of cholesterol production; Familial hyperlipidemia type 1; Familial hyperlipidemia type 2; Familial hyperlipidemia type 3; Familial hyperlipidemia type 4; Familial hyperlipidemia type 5	1.967	0.0306967	70.2	129.8
P04114	Apolipoprotein B-100 OS=Homo sapiens OX=9606 GN=APOB PE=1 SV=2	0	66	256	4563	515.3	7.05	cell organization and biogenesis;protein metabolism;other metabolic processes;transport;developmental processes;other biological processes	non-structural extracellular;plasma membrane;other membranes;cytosol;ER/Golgi;other cytoplasmic organelle;other cell component	signal transduction activity or receptor binding;transporter activity;other molecular function	Cell surface interactions at the vascular wall; Regulation of Insulin-like Growth Factor (IGF) transport and uptake by Insulin-like Growth Factor Binding Proteins (IGFBPs); Post-translational protein phosphorylation; Retinoid metabolism and transport; Chylomicron assembly; Chylomicron remodeling; Cargo recognition for clathrin-mediated endocytosis; Scavenging by Class B Receptors; Regulation of T…	Selenium micronutrient network; Vitamin B12 metabolism; Folate metabolism; Statin inhibition of cholesterol production; Male infertility; Familial hyperlipidemia type 2	1.351	0.508863	76.1	123.9
P02654	Apolipoprotein C-I OS=Homo sapiens OX=9606 GN=APOC1 PE=1 SV=1	0	36	5	83	9.3	8.47	cell organization and biogenesis;protein metabolism;other metabolic processes;transport;other biological processes	non-structural extracellular;ER/Golgi	enzyme regulator activity;other molecular function	NR1H3 & NR1H2 regulate gene expression linked to cholesterol transport and efflux; VLDL assembly; VLDL clearance	Statin inhibition of cholesterol production	1.255	0.621807	86.4	113.6
P02655	Apolipoprotein C-II OS=Homo sapiens OX=9606 GN=APOC2 PE=1 SV=1	0	50	3	101	11.3	4.72	cell organization and biogenesis;other metabolic processes;transport;other biological processes	non-structural extracellular;other cytoplasmic organelle	enzyme regulator activity;other molecular function	Retinoid metabolism and transport; Chylomicron assembly; Chylomicron remodeling; HDL remodeling; NR1H3 & NR1H2 regulate gene expression linked to cholesterol transport and efflux; Assembly of active LPL and LIPC lipase complexes	MECP2 and associated Rett syndrome; Statin inhibition of cholesterol production; Familial hyperlipidemia type 1; Familial hyperlipidemia type 4; Familial hyperlipidemia type 5	2.354	0.00366166	88.9	111.1
P02656	Apolipoprotein C-III OS=Homo sapiens OX=9606 GN=APOC3 PE=1 SV=1	0	52	5	99	10.8	5.41	cell organization and biogenesis;protein metabolism;other metabolic processes;transport;signal transduction;other biological processes	non-structural extracellular;other cytoplasmic organelle	signal transduction activity or receptor binding;enzyme regulator activity;other molecular function	Retinoid metabolism and transport; Chylomicron assembly; Chylomicron remodeling; HDL remodeling	PPAR-alpha pathway; Nuclear receptors meta-pathway; PPAR signaling pathway; Statin inhibition of cholesterol production	1.427	0.423866	64.4	135.6
P55056	Apolipoprotein C-IV OS=Homo sapiens OX=9606 GN=APOC4 PE=1 SV=1	0	32	4	127	14.5	8.92	other metabolic processes;transport;other biological processes	non-structural extracellular	transporter activity	NR1H3 & NR1H2 regulate gene expression linked to cholesterol transport and efflux; VLDL assembly; VLDL clearance		1.09	0.900013	96.3	103.7
P05090	Apolipoprotein D OS=Homo sapiens OX=9606 GN=APOD PE=1 SV=1	0	42	11	189	21.3	5.15	cell organization and biogenesis;other metabolic processes;stress response;transport;developmental processes;other biological processes	non-structural extracellular;cytosol;ER/Golgi;translational apparatus;other cell component	transporter activity;other molecular function	NR1H3 & NR1H2 regulate gene expression linked to cholesterol transport and efflux; Transport of fatty acids		1.464	0.367675	74.3	125.7
P02649	Apolipoprotein E OS=Homo sapiens OX=9606 GN=APOE PE=1 SV=1	0	68	26	317	36.1	5.73	cell-cell signaling;cell organization and biogenesis;protein metabolism;other metabolic processes;stress response;transport;developmental processes;signal transduction;other biological processes	non-structural extracellular;extracellular matrix;plasma membrane;other membranes;ER/Golgi;other cytoplasmic organelle;other cell component	signal transduction activity or receptor binding;transporter activity;enzyme regulator activity;cytoskeletal activity;other molecular function	Regulation of Insulin-like Growth Factor (IGF) transport and uptake by Insulin-like Growth Factor Binding Proteins (IGFBPs); Post-translational protein phosphorylation; Retinoid metabolism and transport; Amyloid fiber formation; Scavenging by Class A Receptors; Chylomicron assembly; Chylomicron remodeling; HDL remodeling; Nuclear signaling by ERBB4; NR1H3 & NR1H2 regulate gene expression linked t…	Vitamin B12 metabolism; Alzheimer's disease and miRNA effects; Apoptosis-related network due to altered Notch3 in ovarian cancer; ApoE and miR-146 in inflammation and atherosclerosis; Statin inhibition of cholesterol production; Familial hyperlipidemia type 3; Alzheimer's disease	1.125	0.839678	92.9	107.1
Q13790	Apolipoprotein F OS=Homo sapiens OX=9606 GN=APOF PE=1 SV=2	0.001	3	1	326	35.4	5.64	other metabolic processes;transport	non-structural extracellular	signal transduction activity or receptor binding;transporter activity;other molecular function	LDL remodeling		0.314	0.00148485	151.3	48.7
O14791	Apolipoprotein L1 OS=Homo sapiens OX=9606 GN=APOL1 PE=1 SV=5	0	42	16	398	43.9	5.81	protein metabolism;other metabolic processes;stress response;transport	non-structural extracellular;other membranes;ER/Golgi	transporter activity;other molecular function	Scavenging of heme from plasma; Regulation of Insulin-like Growth Factor (IGF) transport and uptake by Insulin-like Growth Factor Binding Proteins (IGFBPs); Post-translational protein phosphorylation	Nephrotic syndrome	1.121	0.845756	95.3	104.7
Q9BQE5	Apolipoprotein L2 OS=Homo sapiens OX=9606 GN=APOL2 PE=1 SV=1	0.001	3	1	337	37.1	6.74						1.434	0.411271	90.3	109.7
O95445	Apolipoprotein M OS=Homo sapiens OX=9606 GN=APOM PE=1 SV=2	0	48	7	188	21.2	6.01	cell organization and biogenesis;protein metabolism;other metabolic processes;transport;other biological processes	non-structural extracellular	transporter activity;other molecular function	Retinoid metabolism and transport		0.989	0.978915	95.3	104.7
P08519	Apolipoprotein(a) OS=Homo sapiens OX=9606 GN=LPA PE=1 SV=1	0	46	32	4548	501	5.88						1.292	0.570554	97.8	102.2
O14727	Apoptotic protease-activating factor 1 OS=Homo sapiens OX=9606 GN=APAF1 PE=1 SV=2	0.021	1	1	1248	141.7	6.4	protein metabolism;other metabolic processes;stress response;developmental processes;signal transduction;other biological processes	non-structural extracellular;cytosol;nucleus;other cell component	enzyme regulator activity;other molecular function	Neutrophil degranulation; Transcriptional Regulation by E2F6; Activation of caspases through apoptosome-mediated cleavage; SMAC (DIABLO) binds to IAPs ; SMAC(DIABLO)-mediated dissociation of IAP:caspase complexes ; TP53 Regulates Transcription of Caspase Activators and Caspases; Regulation of the apoptosome activity	miRNA regulation of DNA damage response; Alzheimer's disease and miRNA effects; TNF-alpha signaling pathway; Parkinson's disease pathway; Amyotrophic lateral sclerosis (ALS); Nanomaterial induced apoptosis; Apoptosis; Fas ligand pathway and stress induction of heat shock proteins; Apoptosis modulation by HSP70; Oxidative damage response; miRNA regulation of p53 pathway in prostate cancer; Measles…	0.865	0.996123	125.2	74.8
Q15027	Arf-GAP with coiled-coil, ANK repeat and PH domain-containing protein 1 OS=Homo sapiens OX=9606 GN=ACAP1 PE=1 SV=1	0.021	1	1	740	81.5	7.66	transport	other membranes;other cytoplasmic organelle	enzyme regulator activity;other molecular function		Nucleotide-binding oligomerization domain (NOD) pathway	0.972	0.990007	112	88
Q15057	Arf-GAP with coiled-coil, ANK repeat and PH domain-containing protein 2 OS=Homo sapiens OX=9606 GN=ACAP2 PE=1 SV=3	0.021	1	1	778	88	6.8	transport;other biological processes	other membranes;other cytoplasmic organelle;other cell component	enzyme regulator activity;other molecular function			0.972	0.990007	112	88
P08243	Asparagine synthetase [glutamine-hydrolyzing] OS=Homo sapiens OX=9606 GN=ASNS PE=1 SV=4	0.068	1	1	561	64.3	6.86	other metabolic processes;stress response;other biological processes	cytosol	other molecular function	Aspartate and asparagine metabolism; Response of EIF2AK1 (HRI) to heme deficiency; ATF4 activates genes in response to endoplasmic reticulum stress; Response of EIF2AK4 (GCN2) to amino acid deficiency	Photodynamic therapy-induced unfolded protein response; Amino acid metabolism	0.949	0.990007	108.5	91.5
P17174	Aspartate aminotransferase, cytoplasmic OS=Homo sapiens OX=9606 GN=GOT1 PE=1 SV=3	0.001	6	1	413	46.2	7.01	other metabolic processes;signal transduction;other biological processes	cytosol;nucleus;other cell component	other molecular function	Gluconeogenesis; Aspartate and asparagine metabolism; Methionine salvage pathway	Alanine and aspartate metabolism; Trans-sulfuration pathway; Amino acid metabolism; NAD metabolism in oncogene-induced senescence and mitochondrial dysfunction-associated senescence; TCA cycle in senescence; Neuroinflammation and glutamatergic signaling; Glycolysis and gluconeogenesis	0.01	2.3e-16	200
P29374	AT-rich interactive domain-containing protein 4A OS=Homo sapiens OX=9606 GN=ARID4A PE=1 SV=3	0.078	1	1	1257	142.7	5.1	cell organization and biogenesis;protein metabolism;other metabolic processes;developmental processes;other biological processes	plasma membrane;other membranes;cytosol;nucleus;other cell component	nucleic acid binding activity	HDACs deacetylate histones; Potential therapeutics for SARS		0.124	8.1894e-12	176.9	23.1
Q9UBB4	Ataxin-10 OS=Homo sapiens OX=9606 GN=ATXN10 PE=1 SV=1	0.014	2	1	475	53.5	5.25	cell organization and biogenesis;developmental processes	plasma membrane;other membranes;cytosol;other cell component			Ciliopathies	0.722	0.894254	127.1	72.9
P25705	ATP synthase subunit alpha, mitochondrial OS=Homo sapiens OX=9606 GN=ATP5F1A PE=1 SV=1	0.021	2	1	553	59.7	9.13	other metabolic processes;transport;other biological processes	plasma membrane;other membranes;mitochondrion;nucleus;other cell component	signal transduction activity or receptor binding;transporter activity;other molecular function	Mitochondrial protein import; Cristae formation; Formation of ATP by chemiosmotic coupling	Electron transport chain: OXPHOS system in mitochondria; 7q11.23 copy number variation syndrome; Oxidative phosphorylation	0.903	0.996123	107.9	92.1
Q9NP58	ATP-binding cassette sub-family B member 6 OS=Homo sapiens OX=9606 GN=ABCB6 PE=1 SV=1	0.022	1	1	842	93.8	8.48	cell organization and biogenesis;other metabolic processes;stress response;transport;developmental processes;other biological processes	non-structural extracellular;plasma membrane;other membranes;cytosol;mitochondrion;ER/Golgi;nucleus;other cytoplasmic organelle	transporter activity;other molecular function	Mitochondrial ABC transporters; Defective ABCB6 causes MCOPCB7		0.262	9.08319e-05	158.6	41.4
Q92887	ATP-binding cassette sub-family C member 2 OS=Homo sapiens OX=9606 GN=ABCC2 PE=1 SV=3	0.017	1	1	1545	174.1	8.32	other metabolic processes;transport;other biological processes	plasma membrane;other membranes;other cell component	transporter activity;other molecular function	Aspirin ADME; Heme degradation; Paracetamol ADME; ABC-family proteins mediated transport; Atorvastatin ADME; Defective ABCC2 causes DJS	Irinotecan pathway; Codeine and morphine metabolism; Drug induction of bile acid pathway; Irinotecan pathway; Constitutive androstane receptor pathway; Pregnane X receptor pathway; Nuclear receptors meta-pathway; NRF2 pathway; Nuclear receptors in lipid metabolism and toxicity; Photodynamic therapy-induced NFE2L2 (NRF2) survival signaling; Proximal tubule transport; FOXA2 pathway; Disorders of bi…	0.775	0.971521	98.2	101.8
P53396	ATP-citrate synthase OS=Homo sapiens OX=9606 GN=ACLY PE=1 SV=3	0.048	1	1	1101	120.8	7.33	other metabolic processes	non-structural extracellular;cytosol;nucleus;other cytoplasmic organelle;other cell component	other molecular function	Neutrophil degranulation; ChREBP activates metabolic gene expression; Fatty acyl-CoA biosynthesis	Sterol regulatory element-binding proteins (SREBP) signaling; TCA cycle and deficiency of pyruvate dehydrogenase complex (PDHc); Fatty acid biosynthesis; Amino acid metabolism; Lipid metabolism pathway; Clear cell renal cell carcinoma pathways; Metabolic reprogramming in colon cancer	1.138	0.82894	95.9	104.1
Q8NHQ9	ATP-dependent RNA helicase DDX55 OS=Homo sapiens OX=9606 GN=DDX55 PE=1 SV=3	0.012	1	1	600	68.5	9.25		cytosol;nucleus	other molecular function			1.09	0.899909	99.5	100.5
O75882	Attractin OS=Homo sapiens OX=9606 GN=ATRN PE=1 SV=2	0	22	20	1429	158.4	7.31	cell adhesion;stress response;developmental processes;other biological processes	extracellular matrix;plasma membrane;other membranes;other cell component	other molecular function			1.126	0.837648	88.5	111.5
Q8NI60	Atypical kinase COQ8A, mitochondrial OS=Homo sapiens OX=9606 GN=COQ8A PE=1 SV=1	0.036	1	1	647	71.9	6.99	other metabolic processes	other membranes;mitochondrion	kinase activity;other molecular function			0.1	1.92265e-14	184	16
Q96BJ3	Axin interactor, dorsalization-associated protein OS=Homo sapiens OX=9606 GN=AIDA PE=1 SV=1	0.029	2	1	306	35	6.55	developmental processes;other biological processes	other membranes;other cell component	other molecular function			0.797	0.978915	110.3	89.7
P02730	Band 3 anion transport protein OS=Homo sapiens OX=9606 GN=SLC4A1 PE=1 SV=3	0	7	3	911	101.7	5.19	cell organization and biogenesis;stress response;transport;developmental processes;other biological processes	plasma membrane;other membranes;cytoskeleton	transporter activity;cytoskeletal activity;other molecular function	Erythrocytes take up carbon dioxide and release oxygen; Erythrocytes take up oxygen and release carbon dioxide; Bicarbonate transporters; Defective SLC4A1 causes hereditary spherocytosis type 4 (HSP4), distal renal tubular acidosis (dRTA) and dRTA with hemolytic anemia (dRTA-HA)		2.217	0.00783562	43.1	156.9
P50895	Basal cell adhesion molecule OS=Homo sapiens OX=9606 GN=BCAM PE=1 SV=2	0	21	9	628	67.4	5.81	cell adhesion;signal transduction	plasma membrane;other membranes	other molecular function			0.844	0.992309	134.6	65.4
P98160	Basement membrane-specific heparan sulfate proteoglycan core protein OS=Homo sapiens OX=9606 GN=HSPG2 PE=1 SV=4	0	22	63	4391	468.5	6.51	other metabolic processes;stress response;transport;developmental processes;other biological processes	extracellular matrix;plasma membrane;other membranes;ER/Golgi;other cytoplasmic organelle	signal transduction activity or receptor binding;extracellular structural activity;other molecular function	Integrin cell surface interactions; ECM proteoglycans; A tetrasaccharide linker sequence is required for GAG synthesis; HS-GAG biosynthesis; HS-GAG degradation; Non-integrin membrane-ECM interactions; Defective B4GALT7 causes EDS, progeroid type; Defective B3GAT3 causes JDSSDHD; Defective EXT2 causes exostoses 2; Defective EXT1 causes exostoses 1, TRPS2 and CHDS; Defective B3GALT6 causes EDSP2 an…	Hepatitis B infection	0.616	0.592904	131.1	68.9
Q9HB09	Bcl-2-like protein 12 OS=Homo sapiens OX=9606 GN=BCL2L12 PE=1 SV=1	0.013	2	1	334	36.8	9.22	other biological processes	nucleus			Regulation of apoptosis by parathyroid hormone-related protein	1.517	0.289684	78.9	121.1
P15291	Beta-1,4-galactosyltransferase 1 OS=Homo sapiens OX=9606 GN=B4GALT1 PE=1 SV=5	0	18	5	398	43.9	8.65	cell adhesion;cell organization and biogenesis;protein metabolism;other metabolic processes;stress response;developmental processes;other biological processes	plasma membrane;other membranes;ER/Golgi;other cytoplasmic organelle;other cell component	cytoskeletal activity;other molecular function	Neutrophil degranulation; Pre-NOTCH Processing in Golgi; N-Glycan antennae elongation; Keratan sulfate biosynthesis; Interaction With Cumulus Cells And The Zona Pellucida; Defective B4GALT1 causes B4GALT1-CDG (CDG-2d); Lactose synthesis; Defective B4GALT1 causes CDG-2d	Metabolism of spingolipids in ER and Golgi apparatus; Synthesis of ceramides and 1-deoxyceramides	0.76	0.964571	123.6	76.4
P02749	Beta-2-glycoprotein 1 OS=Homo sapiens OX=9606 GN=APOH PE=1 SV=3	0	65	26	345	38.3	7.97	protein metabolism;other metabolic processes;stress response;transport;other biological processes	non-structural extracellular;other cell component	enzyme regulator activity;other molecular function	Platelet degranulation		1.2	0.731646	88.4	111.6
P61769	Beta-2-microglobulin OS=Homo sapiens OX=9606 GN=B2M PE=1 SV=1	0	40	4	119	13.7	6.52	cell organization and biogenesis;protein metabolism;other metabolic processes;stress response;transport;developmental processes;other biological processes	non-structural extracellular;plasma membrane;other membranes;cytosol;ER/Golgi;other cytoplasmic organelle;other cell component	other molecular function	Immunoregulatory interactions between a Lymphoid and a non-Lymphoid cell; Neutrophil degranulation; Amyloid fiber formation; ER-Phagosome pathway; SARS-CoV-2 activates/modulates innate and adaptive immune responses; Interferon gamma signaling; Antigen Presentation: Folding, assembly and peptide loading of class I MHC; Endosomal/Vacuolar pathway; Nef mediated downregulation of MHC class I complex …	IL-18 signaling pathway	0.957	0.990007	97.8	102.2
Q13425	Beta-2-syntrophin OS=Homo sapiens OX=9606 GN=SNTB2 PE=1 SV=1	0.08	2	1	540	57.9	8.82		plasma membrane;other membranes;cytoskeleton;ER/Golgi;nucleus;other cell component	cytoskeletal activity;other molecular function			1.021	0.969737	108.2	91.8
Q562R1	Beta-actin-like protein 2 OS=Homo sapiens OX=9606 GN=ACTBL2 PE=1 SV=2	0	18	1	376	42	5.59	cell organization and biogenesis;developmental processes;other biological processes	other membranes;cytoskeleton;nucleus;other cell component	cytoskeletal activity;other molecular function			0.889	0.999792	107.5	92.5
Q96KN2	Beta-Ala-His dipeptidase OS=Homo sapiens OX=9606 GN=CNDP1 PE=1 SV=4	0	9	4	507	56.7	5.3						1.408	0.448412	54.1	145.9
P49407	Beta-arrestin-1 OS=Homo sapiens OX=9606 GN=ARRB1 PE=1 SV=2	0.011	2	1	418	47	6.2	cell organization and biogenesis;protein metabolism;other metabolic processes;transport;signal transduction;other biological processes	plasma membrane;other membranes;cytosol;ER/Golgi;nucleus;other cytoplasmic organelle;other cell component	signal transduction activity or receptor binding;enzyme regulator activity;other molecular function	Ub-specific processing proteases; Golgi Associated Vesicle Biogenesis; Cargo recognition for clathrin-mediated endocytosis; Signaling by BRAF and RAF1 fusions; Signaling by moderate kinase activity BRAF mutants; Paradoxical activation of RAF signaling by kinase inactive BRAF; Signaling downstream of RAS mutants; Signaling by RAF1 mutants; MAP2K and MAPK activation; Signaling by high-kinase activi…	Corticotropin-releasing hormone signaling pathway; Myometrial relaxation and contraction pathways; MAPK signaling pathway; Chemokine signaling pathway; Hedgehog signaling pathway; Gastrin signaling pathway; Kisspeptin/kisspeptin receptor system in the ovary; GPR143 in melanocytes and retinal pigment epithelium cells; Calcium regulation in cardiac cells	0.708	0.852147	117.2	82.8
P32121	Beta-arrestin-2 OS=Homo sapiens OX=9606 GN=ARRB2 PE=1 SV=2	0.011	2	1	409	46.1	7.69	cell-cell signaling;protein metabolism;RNA metabolism OR transcription;other metabolic processes;transport;developmental processes;signal transduction;other biological processes	plasma membrane;other membranes;cytosol;nucleus;other cytoplasmic organelle;other cell component	signal transduction activity or receptor binding;other molecular function	Cargo recognition for clathrin-mediated endocytosis; WNT5A-dependent internalization of FZD4; Ub-specific processing proteases; Thrombin signalling through proteinase activated receptors (PARs); Signaling by BRAF and RAF1 fusions; Signaling by moderate kinase activity BRAF mutants; Paradoxical activation of RAF signaling by kinase inactive BRAF; Signaling downstream of RAS mutants; Signaling by R…	Corticotropin-releasing hormone signaling pathway; Complement system; Myometrial relaxation and contraction pathways; Wnt signaling pathway; MAPK signaling pathway; VEGFA-VEGFR2 signaling pathway; Chemokine signaling pathway; Hedgehog signaling pathway; Gastrin signaling pathway; Kisspeptin/kisspeptin receptor system in the ovary; GPR143 in melanocytes and retinal pigment epithelium cells; Calciu…	0.708	0.852147	117.2	82.8
P13929	Beta-enolase OS=Homo sapiens OX=9606 GN=ENO3 PE=1 SV=5	0	11	0	434	47	7.71	other metabolic processes	plasma membrane;other membranes;cytosol	other molecular function	Gluconeogenesis; Glycolysis	Clear cell renal cell carcinoma pathways; Glycolysis and gluconeogenesis	0.949	0.990007	95.6	104.4
P07814	Bifunctional glutamate/proline--tRNA ligase OS=Homo sapiens OX=9606 GN=EPRS1 PE=1 SV=5	0.007	1	1	1512	170.5	7.33	cell organization and biogenesis;protein metabolism;RNA metabolism OR transcription;other metabolic processes;stress response;other biological processes	plasma membrane;other membranes;cytosol;other cell component	nucleic acid binding activity;other molecular function	tRNA modification in the nucleus and cytosol; Selenoamino acid metabolism; Cytosolic tRNA aminoacylation	Parkinson's disease pathway; VEGFA-VEGFR2 signaling pathway; Amino acid metabolism	2.194	0.0087316	112.7	87.3
Q96T60	Bifunctional polynucleotide phosphatase/kinase OS=Homo sapiens OX=9606 GN=PNKP PE=1 SV=1	0	19	5	521	57	8.46	DNA metabolism;other metabolic processes;stress response;other biological processes	mitochondrion;nucleus;other cell component	nucleic acid binding activity;kinase activity;other molecular function	APEX1-Independent Resolution of AP Sites via the Single Nucleotide Replacement Pathway	Base excision repair; DNA repair pathways, full network	0.911	0.996123	68.4	131.6
P43251	Biotinidase OS=Homo sapiens OX=9606 GN=BTD PE=1 SV=2	0	21	8	543	61.1	6.25	other metabolic processes;developmental processes	non-structural extracellular;mitochondrion	other molecular function	Biotin transport and metabolism; Defective BTD causes biotidinase deficiency		0.906	0.996123	86.5	113.5
Q9Y6X5	Bis(5'-adenosyl)-triphosphatase ENPP4 OS=Homo sapiens OX=9606 GN=ENPP4 PE=1 SV=3	0.045	3	1	453	51.6	6.15	other metabolic processes;stress response;other biological processes	plasma membrane;other membranes	other molecular function	Neutrophil degranulation		1.027	0.969737	110.8	89.2
P07738	Bisphosphoglycerate mutase OS=Homo sapiens OX=9606 GN=BPGM PE=1 SV=2	0	17	3	259	30	6.54	other metabolic processes;developmental processes;other biological processes	cytosol	other molecular function	Glycolysis	IL-18 signaling pathway	0.637	0.649532	105.4	94.6
Q13867	Bleomycin hydrolase OS=Homo sapiens OX=9606 GN=BLMH PE=1 SV=1	0.005	4	2	455	52.5	6.27	protein metabolism;other metabolic processes;other biological processes	cytosol;other cell component	other molecular function	Antigen processing: Ubiquitination & Proteasome degradation		0.753	0.960857	90.9	109.1
Q9H3K6	BolA-like protein 2 OS=Homo sapiens OX=9606 GN=BOLA2 PE=1 SV=1	0.063	9	1	86	10.1	6.52	cell organization and biogenesis;protein metabolism;other metabolic processes;other biological processes	cytosol;nucleus;other cell component	other molecular function	Gene and protein expression by JAK-STAT signaling after Interleukin-12 stimulation		0.877	0.996123	104.4	95.6
P80723	Brain acid soluble protein 1 OS=Homo sapiens OX=9606 GN=BASP1 PE=1 SV=2	0	21	3	227	22.7	4.63	developmental processes;other biological processes	plasma membrane;other membranes;cytoskeleton;nucleus;other cell component	nucleic acid binding activity;other molecular function	RHOF GTPase cycle		0.391	0.0232412	159.5	40.5
Q9HCU9	Breast cancer metastasis-suppressor 1 OS=Homo sapiens OX=9606 GN=BRMS1 PE=1 SV=1	0.014	6	1	246	28.4	4.74	protein metabolism;other metabolic processes;other biological processes	nucleus;other cell component	other molecular function	HDACs deacetylate histones; Potential therapeutics for SARS		0.326	0.00255632	135.4	64.6
Q96CX2	BTB/POZ domain-containing protein KCTD12 OS=Homo sapiens OX=9606 GN=KCTD12 PE=1 SV=1	0.013	2	1	325	35.7	5.64	cell organization and biogenesis	plasma membrane;other membranes;other cell component	other molecular function			0.7	0.837648	112.2	87.8
Q68DU8	BTB/POZ domain-containing protein KCTD16 OS=Homo sapiens OX=9606 GN=KCTD16 PE=1 SV=1	0.013	2	1	428	49.1	8.09	cell organization and biogenesis;other biological processes	plasma membrane;other membranes;other cell component				0.7	0.837648	112.2	87.8
Q6PI47	BTB/POZ domain-containing protein KCTD18 OS=Homo sapiens OX=9606 GN=KCTD18 PE=2 SV=2	0.036	2	1	426	46.7	9.1	cell organization and biogenesis					1.17	0.782597	100.1	99.9
Q16627	C-C motif chemokine 14 OS=Homo sapiens OX=9606 GN=CCL14 PE=1 SV=1	0.001	9	1	93	10.7	8.72	stress response;signal transduction;other biological processes	non-structural extracellular	signal transduction activity or receptor binding		Overview of proinflammatory and profibrotic mediators	0.763	0.964571	114.3	85.7
P55774	C-C motif chemokine 18 OS=Homo sapiens OX=9606 GN=CCL18 PE=1 SV=1	0	25	2	89	9.8	8.75	cell-cell signaling;stress response;signal transduction;other biological processes	non-structural extracellular	signal transduction activity or receptor binding		IL-18 signaling pathway; Overview of proinflammatory and profibrotic mediators; CCL18 signaling pathway	0.931	0.993624	88.3	111.7
P02741	C-reactive protein OS=Homo sapiens OX=9606 GN=CRP PE=1 SV=1	0	25	7	224	25	5.63	stress response;other biological processes	non-structural extracellular	signal transduction activity or receptor binding;other molecular function	Classical antibody-mediated complement activation	Selenium micronutrient network; Vitamin B12 metabolism; Folate metabolism; Complement system; Overview of nanoparticle effects; IL6 signaling pathway; Pathogenesis of SARS-CoV-2 mediated by nsp9-nsp10 complex; Galanin receptor pathway; Network map of SARS-CoV-2 signaling pathway; Extrafollicular B cell activation by SARS-CoV-2	0.26	8.26813e-05	157.4	42.6
Q9Y240	C-type lectin domain family 11 member A OS=Homo sapiens OX=9606 GN=CLEC11A PE=1 SV=1	0.003	3	1	323	35.7	5.16	signal transduction;other biological processes	non-structural extracellular;other cell component	signal transduction activity or receptor binding;other molecular function			1.062	0.950417	101.3	98.7
P04003	C4b-binding protein alpha chain OS=Homo sapiens OX=9606 GN=C4BPA PE=1 SV=2	0	61	32	597	67	7.3	stress response;other biological processes	non-structural extracellular;plasma membrane;other membranes		Regulation of Complement cascade	Complement system; Complement system in neuronal development and plasticity	0.849	0.994709	102.8	97.2
P20851	C4b-binding protein beta chain OS=Homo sapiens OX=9606 GN=C4BPB PE=1 SV=1	0	33	6	252	28.3	5.14	stress response;other biological processes	non-structural extracellular;plasma membrane;other membranes		Regulation of Complement cascade	Complement system in neuronal development and plasticity	0.844	0.992764	102.2	97.8
P12830	Cadherin-1 OS=Homo sapiens OX=9606 GN=CDH1 PE=1 SV=3	0	5	3	882	97.4	4.73	cell adhesion;cell organization and biogenesis;developmental processes;other biological processes	non-structural extracellular;plasma membrane;other membranes;cytoskeleton;ER/Golgi;other cytoplasmic organelle;other cell component	cytoskeletal activity;other molecular function	Immunoregulatory interactions between a Lymphoid and a non-Lymphoid cell; Integrin cell surface interactions; Degradation of the extracellular matrix; Adherens junctions interactions; RHO GTPases activate IQGAPs; InlA-mediated entry of Listeria monocytogenes into host cells; Apoptotic cleavage of cell adhesion proteins	Neural crest differentiation; Pathogenic Escherichia coli infection; Mammary gland development pathway - Embryonic development (Stage 1 of 4); Mammary gland development pathway - Involution (Stage 4 of 4); Bladder cancer; Pre-implantation embryo; H19 action Rb-E2F1 signaling and CDK-Beta-catenin activity; Endometrial cancer; Epithelial to mesenchymal transition in colorectal cancer; Mechanoregula…	0.722	0.894254	102.8	97.2
P55287	Cadherin-11 OS=Homo sapiens OX=9606 GN=CDH11 PE=2 SV=2	0.033	1	1	796	87.9	4.91	cell adhesion;cell organization and biogenesis;developmental processes;other biological processes	plasma membrane;other membranes;other cell component	other molecular function	Adherens junctions interactions	Hippo signaling regulation pathways; Hippo-Merlin signaling dysregulation; Cell migration and invasion through p75NTR; Neural crest cell migration during development; Neural crest cell migration in cancer; Malignant pleural mesothelioma	0.94	0.990007	110.9	89.1
P55290	Cadherin-13 OS=Homo sapiens OX=9606 GN=CDH13 PE=1 SV=1	0.021	2	1	713	78.2	4.98	cell adhesion;cell cycle OR cell proliferation;cell organization and biogenesis;developmental processes;signal transduction;other biological processes	non-structural extracellular;plasma membrane;other membranes;other cell component	other molecular function	Adherens junctions interactions	Clear cell renal cell carcinoma pathways; Hippo signaling regulation pathways; Hippo-Merlin signaling dysregulation; Malignant pleural mesothelioma
Q12864	Cadherin-17 OS=Homo sapiens OX=9606 GN=CDH17 PE=1 SV=3	0.003	2	1	832	92.2	5.14	cell adhesion;transport;developmental processes;signal transduction	plasma membrane;other membranes;nucleus;other cell component	signal transduction activity or receptor binding;transporter activity;other molecular function	Adherens junctions interactions	Hippo signaling regulation pathways; Hippo-Merlin signaling dysregulation; Malignant pleural mesothelioma	14.937	2.3e-16	9.7	190.3
P33151	Cadherin-5 OS=Homo sapiens OX=9606 GN=CDH5 PE=1 SV=5	0	8	5	784	87.5	5.43	cell adhesion;cell organization and biogenesis;developmental processes;signal transduction;other biological processes	plasma membrane;other membranes;nucleus;other cell component	signal transduction activity or receptor binding;other molecular function	VEGFR2 mediated vascular permeability; Adherens junctions interactions	VEGFA-VEGFR2 signaling pathway; Hippo signaling regulation pathways; Hippo-Merlin signaling dysregulation; Netrin-UNC5B signaling pathway; Malignant pleural mesothelioma; CCL18 signaling pathway	0.974	0.990007	93.8	106.2
P55285	Cadherin-6 OS=Homo sapiens OX=9606 GN=CDH6 PE=1 SV=1	0.001	3	2	790	88.3	4.93	cell adhesion;cell organization and biogenesis;signal transduction;other biological processes	plasma membrane;other membranes;nucleus;other cell component	other molecular function	Adherens junctions interactions	Neural crest differentiation; Ectoderm differentiation; Ectoderm differentiation; TGF-beta signaling in thyroid cells for epithelial-mesenchymal transition; Hippo signaling regulation pathways; Hippo-Merlin signaling dysregulation; Malignant pleural mesothelioma	0.54	0.367675	99	101
O75746	Calcium-binding mitochondrial carrier protein Aralar1 OS=Homo sapiens OX=9606 GN=SLC25A12 PE=1 SV=2	0.019	1	1	678	74.7	8.38	other metabolic processes;transport;other biological processes	other membranes;mitochondrion	transporter activity;other molecular function	Gluconeogenesis; Mitochondrial protein import; Aspartate and asparagine metabolism		1.224	0.693065	91.6	108.4
Q9Y376	Calcium-binding protein 39 OS=Homo sapiens OX=9606 GN=CAB39 PE=1 SV=1	0.029	3	1	341	39.8	6.89	protein metabolism;other metabolic processes;stress response;signal transduction;other biological processes	non-structural extracellular;other membranes;cytosol;cytoskeleton;other cell component	enzyme regulator activity;other molecular function	Neutrophil degranulation; Energy dependent regulation of mTOR by LKB1-AMPK	AMP-activated protein kinase (AMPK) signaling; Focal adhesion: PI3K-Akt-mTOR-signaling pathway; Endochondral ossification; Endochondral ossification with skeletal dysplasias	0.937	0.992309	97.9	102.1
Q9H9S4	Calcium-binding protein 39-like OS=Homo sapiens OX=9606 GN=CAB39L PE=1 SV=3	0.029	3	1	337	39.1	8.4	signal transduction;other biological processes	cytosol	enzyme regulator activity	Energy dependent regulation of mTOR by LKB1-AMPK	Focal adhesion: PI3K-Akt-mTOR-signaling pathway	0.937	0.992309	97.9	102.1
Q9NP80	Calcium-independent phospholipase A2-gamma OS=Homo sapiens OX=9606 GN=PNPLA8 PE=1 SV=1	0.014	1	1	782	88.4	9.23	other metabolic processes;transport;other biological processes	other membranes;mitochondrion;ER/Golgi;other cytoplasmic organelle	other molecular function	Acyl chain remodelling of PC; Acyl chain remodelling of PE	Eicosanoid synthesis	0.881	0.996123	107.8	92.2
Q13939	Calicin OS=Homo sapiens OX=9606 GN=CCIN PE=1 SV=3	0.007	1	1	588	66.5	8.18	cell organization and biogenesis;developmental processes;other biological processes	cytoskeleton;other cell component	cytoskeletal activity			1.986	0.0278567	68.2	131.8
P27797	Calreticulin OS=Homo sapiens OX=9606 GN=CALR PE=1 SV=1	0	31	8	417	48.1	4.44	cell organization and biogenesis;protein metabolism;other metabolic processes;stress response;transport;developmental processes;signal transduction;other biological processes	non-structural extracellular;extracellular matrix;plasma membrane;other membranes;cytosol;ER/Golgi;nucleus;other cytoplasmic organelle;other cell component	signal transduction activity or receptor binding;nucleic acid binding activity;other molecular function	ER-Phagosome pathway; Scavenging by Class A Receptors; Scavenging by Class F Receptors; Antigen Presentation: Folding, assembly and peptide loading of class I MHC; Calnexin/calreticulin cycle; Assembly of Viral Components at the Budding Site; ATF6 (ATF6-alpha) activates chaperone genes	Androgen receptor signaling pathway; Complement system; Photodynamic therapy-induced unfolded protein response; VEGFA-VEGFR2 signaling pathway; GDNF signaling; Calcium regulation in cardiac cells	0.898	0.996123	138.5	61.5
O94985	Calsyntenin-1 OS=Homo sapiens OX=9606 GN=CLSTN1 PE=1 SV=1	0	4	3	981	109.7	4.91	cell adhesion;transport;other biological processes	non-structural extracellular;plasma membrane;other membranes;ER/Golgi;nucleus;other cytoplasmic organelle;other cell component	cytoskeletal activity;other molecular function		Splicing factor NOVA regulated synaptic proteins	0.864	0.996123	52.1	147.9
P00915	Carbonic anhydrase 1 OS=Homo sapiens OX=9606 GN=CA1 PE=1 SV=2	0	54	10	261	28.9	7.12	other metabolic processes	cytosol;other cell component	other molecular function	Gene and protein expression by JAK-STAT signaling after Interleukin-12 stimulation; Reversible hydration of carbon dioxide; Erythrocytes take up carbon dioxide and release oxygen; Erythrocytes take up oxygen and release carbon dioxide		0.507	0.244606	158.1	41.9
P00918	Carbonic anhydrase 2 OS=Homo sapiens OX=9606 GN=CA2 PE=1 SV=2	0	48	9	260	29.2	7.4	other metabolic processes;transport;signal transduction;other biological processes	plasma membrane;other membranes;cytosol;other cell component	other molecular function	Reversible hydration of carbon dioxide; Erythrocytes take up carbon dioxide and release oxygen; Erythrocytes take up oxygen and release carbon dioxide	Proximal tubule transport	0.697	0.835683	177.6	22.4
Q96IY4	Carboxypeptidase B2 OS=Homo sapiens OX=9606 GN=CPB2 PE=1 SV=2	0	45	14	423	48.4	7.71	protein metabolism;stress response;developmental processes;other biological processes	non-structural extracellular	other molecular function	Regulation of Complement cascade; Metabolism of Angiotensinogen to Angiotensins	Complement and coagulation cascades	1.121	0.845756	97.2	102.8
P16870	Carboxypeptidase E OS=Homo sapiens OX=9606 GN=CPE PE=1 SV=1	0.02	2	1	476	53.1	5.14	cell-cell signaling;protein metabolism;other metabolic processes;transport;developmental processes;signal transduction;other biological processes	non-structural extracellular;plasma membrane;other membranes;ER/Golgi	signal transduction activity or receptor binding;other molecular function	Insulin processing		0.773	0.969737	113.5	86.5
P15169	Carboxypeptidase N catalytic chain OS=Homo sapiens OX=9606 GN=CPN1 PE=1 SV=1	0	40	12	458	52.3	7.34	protein metabolism;other metabolic processes;other biological processes	non-structural extracellular	other molecular function	Regulation of Complement cascade	Complement system; Steroid biosynthesis; RAS and bradykinin pathways in COVID-19; Kinin-Kallikrein pathway	1.064	0.947834	101.9	98.1
P22792	Carboxypeptidase N subunit 2 OS=Homo sapiens OX=9606 GN=CPN2 PE=1 SV=3	0	44	17	545	60.5	5.99	other biological processes	non-structural extracellular;extracellular matrix	enzyme regulator activity	Regulation of Complement cascade		1.129	0.837648	82.4	117.6
Q9NQ79	Cartilage acidic protein 1 OS=Homo sapiens OX=9606 GN=CRTAC1 PE=1 SV=2	0	11	4	661	71.4	5.12	cell organization and biogenesis;developmental processes		other molecular function			0.961	0.990007	99.5	100.5
P49747	Cartilage oligomeric matrix protein OS=Homo sapiens OX=9606 GN=COMP PE=1 SV=2	0	50	17	757	82.8	4.6	cell adhesion;cell cycle OR cell proliferation;cell organization and biogenesis;protein metabolism;other metabolic processes;stress response;transport;developmental processes;signal transduction;other biological processes	non-structural extracellular;extracellular matrix;other cell component	signal transduction activity or receptor binding;extracellular structural activity;other molecular function	Integrin cell surface interactions; ECM proteoglycans	Focal adhesion; Focal adhesion: PI3K-Akt-mTOR-signaling pathway; PI3K-Akt signaling pathway; MED and pseudoachondroplasia genes	0.683	0.785711	122	78
P67870	Casein kinase II subunit beta OS=Homo sapiens OX=9606 GN=CSNK2B PE=1 SV=1	0.044	3	1	215	24.9	5.55	cell-cell signaling;cell organization and biogenesis;protein metabolism;other metabolic processes;developmental processes;signal transduction;other biological processes	non-structural extracellular;cytosol;nucleus;other cell component	signal transduction activity or receptor binding;enzyme regulator activity;kinase activity;other molecular function	Neutrophil degranulation; WNT mediated activation of DVL; Regulation of TP53 Activity through Phosphorylation; Synthesis of PC; Signal transduction by L1; Regulation of PTEN stability and activity; KEAP1-NFE2L2 pathway; RUNX1 interacts with co-factors whose precise effect on RUNX1 targets is not known; Cooperation of PDCL (PhLP1) and TRiC/CCT in G-protein beta folding; Receptor Mediated Mitophagy…	Alzheimer's disease and miRNA effects; lncRNA in canonical Wnt signaling and colorectal cancer; Breast cancer pathway; Wnt signaling; ncRNAs involved in Wnt signaling in hepatocellular carcinoma; Measles virus infection; Malignant pleural mesothelioma; Alzheimer's disease	1.166	0.782597	88.2	111.8
P31944	Caspase-14 OS=Homo sapiens OX=9606 GN=CASP14 PE=1 SV=2	0.057	5	1	242	27.7	5.58	other biological processes	plasma membrane;cytosol;cytoskeleton;mitochondrion;nucleus;other cell component	other molecular function	Formation of the cornified envelope	Vitamin D receptor pathway	0.601	0.536302	96.6	103.4
P04040	Catalase OS=Homo sapiens OX=9606 GN=CAT PE=1 SV=3	0	36	14	527	59.7	7.39	protein metabolism;other metabolic processes;stress response;developmental processes;other biological processes	non-structural extracellular;plasma membrane;other membranes;cytosol;mitochondrion;ER/Golgi;other cytoplasmic organelle;other cell component	other molecular function	Neutrophil degranulation; Peroxisomal protein import; FOXO-mediated transcription of oxidative stress, metabolic and neuronal genes; Detoxification of Reactive Oxygen Species	Selenium micronutrient network; Folate metabolism; Amyotrophic lateral sclerosis (ALS); Oxidative stress response; Tryptophan metabolism; Male infertility; DNA damage response (only ATM dependent)	1.022	0.969737	89.1	110.9
P07858	Cathepsin B OS=Homo sapiens OX=9606 GN=CTSB PE=1 SV=3	0	16	4	339	37.8	6.3	protein metabolism;other metabolic processes;developmental processes;other biological processes	non-structural extracellular;plasma membrane;other membranes;other cytoplasmic organelle;other cell component	other molecular function	Neutrophil degranulation; Collagen degradation; Assembly of collagen fibrils and other multimeric structures; MHC class II antigen presentation; Trafficking and processing of endosomal TLR	Ebola virus infection in host	0.787	0.978915	110.2	89.8
P07339	Cathepsin D OS=Homo sapiens OX=9606 GN=CTSD PE=1 SV=1	0	28	8	412	44.5	6.54	protein metabolism;other metabolic processes;other biological processes	other membranes;other cytoplasmic organelle;other cell component	other molecular function	Neutrophil degranulation; MHC class II antigen presentation; Collagen degradation; Estrogen-dependent gene expression; Metabolism of Angiotensinogen to Angiotensins	Prolactin signaling pathway	0.894	0.999102	96	104
Q9UBR2	Cathepsin Z OS=Homo sapiens OX=9606 GN=CTSZ PE=1 SV=1	0.002	6	2	303	33.8	7.11	protein metabolism;other metabolic processes;developmental processes;other biological processes	non-structural extracellular;plasma membrane;other membranes;ER/Golgi;other cytoplasmic organelle;other cell component	other molecular function	COPII-mediated vesicle transport; Neutrophil degranulation; Metabolism of Angiotensinogen to Angiotensins; Lysosome Vesicle Biogenesis; Cargo concentration in the ER		0.68	0.785711	137.3	62.7
Q9UKZ1	CCR4-NOT transcription complex subunit 11 OS=Homo sapiens OX=9606 GN=CNOT11 PE=1 SV=1	0.093	2	1	510	55.2	6.4	RNA metabolism OR transcription;other metabolic processes;other biological processes	cytosol;nucleus;other cell component		TP53 regulates transcription of additional cell cycle genes whose exact role in the p53 pathway remain uncertain; Deadenylation of mRNA		100	2.3e-16		200
Q6YHK3	CD109 antigen OS=Homo sapiens OX=9606 GN=CD109 PE=1 SV=2	0	5	5	1445	161.6	5.85	developmental processes;other biological processes	non-structural extracellular;plasma membrane;other membranes;cytosol	enzyme regulator activity;other molecular function	Platelet degranulation ; Post-translational modification: synthesis of GPI-anchored proteins		0.62	0.59347	110	90
P16070	CD44 antigen OS=Homo sapiens OX=9606 GN=CD44 PE=1 SV=3	0.003	2	1	742	81.5	5.33	cell adhesion;other metabolic processes;stress response;developmental processes;signal transduction;other biological processes	plasma membrane;other membranes;cytosol;ER/Golgi;other cell component	other molecular function	Cell surface interactions at the vascular wall; Neutrophil degranulation; Integrin cell surface interactions; Degradation of the extracellular matrix; Interferon gamma signaling; Hyaluronan uptake and degradation	Hepatitis C and hepatocellular carcinoma; Wnt signaling pathway and pluripotency; Hippo-Merlin signaling dysregulation; Gastrin signaling pathway; Malignant pleural mesothelioma; CCL18 signaling pathway	1.178	0.773914	93.3	106.7
O43866	CD5 antigen-like OS=Homo sapiens OX=9606 GN=CD5L PE=1 SV=1	0	53	14	347	38.1	5.47	protein metabolism;other metabolic processes;stress response;transport;other biological processes	non-structural extracellular;plasma membrane;other membranes;other cell component	other molecular function			0.623	0.604921	116.1	83.9
P21926	CD9 antigen OS=Homo sapiens OX=9606 GN=CD9 PE=1 SV=4	0.033	4	1	228	25.4	7.15	cell adhesion;cell organization and biogenesis;stress response;transport;developmental processes;other biological processes	non-structural extracellular;plasma membrane;other membranes;other cell component	signal transduction activity or receptor binding	Platelet degranulation ; Uptake and function of diphtheria toxin; Acrosome Reaction and Sperm:Oocyte Membrane Binding	Vitamin D receptor pathway	2.96	0.000125715	19.6	180.4
Q99459	Cell division cycle 5-like protein OS=Homo sapiens OX=9606 GN=CDC5L PE=1 SV=2	0.011	1	1	802	92.2	8.18	cell cycle OR cell proliferation;DNA metabolism;RNA metabolism OR transcription;other metabolic processes;stress response;signal transduction;other biological processes	nucleus;other cell component	nucleic acid binding activity;other molecular function	mRNA Splicing - Major Pathway		0.825	0.990007	108.7	91.3
Q99795	Cell surface A33 antigen OS=Homo sapiens OX=9606 GN=GPA33 PE=1 SV=1	0.082	3	1	319	35.6	4.93		plasma membrane;other membranes	other molecular function			0.01	2.3e-16	200
P43121	Cell surface glycoprotein MUC18 OS=Homo sapiens OX=9606 GN=MCAM PE=1 SV=2	0.001	4	2	646	71.6	5.76	cell adhesion;stress response;developmental processes;other biological processes	non-structural extracellular;plasma membrane;other membranes;nucleus		RHOC GTPase cycle; RHOD GTPase cycle; RHOF GTPase cycle; RHOA GTPase cycle; RAC1 GTPase cycle; RHOG GTPase cycle; RAC2 GTPase cycle; RAC3 GTPase cycle; RHOB GTPase cycle		0.822	0.990007	111.8	88.2
P29373	Cellular retinoic acid-binding protein 2 OS=Homo sapiens OX=9606 GN=CRABP2 PE=1 SV=2	0.002	12	1	138	15.7	5.4	cell organization and biogenesis;other metabolic processes;transport;developmental processes;signal transduction;other biological processes	cytosol;ER/Golgi;nucleus;other cell component	other molecular function	Signaling by Retinoic Acid	Non-small cell lung cancer; Vitamin A and carotenoid metabolism	0.372	0.0129263	155.2	44.8
P00450	Ceruloplasmin OS=Homo sapiens OX=9606 GN=CP PE=1 SV=1	0	74	79	1065	122.1	5.72	transport;other biological processes	non-structural extracellular;plasma membrane;other membranes;ER/Golgi	other molecular function	Regulation of Insulin-like Growth Factor (IGF) transport and uptake by Insulin-like Growth Factor Binding Proteins (IGFBPs); Post-translational protein phosphorylation; Metal ion SLC transporters; Iron uptake and transport; Defective SLC40A1 causes hemochromatosis 4 (HFE4) (macrophages); Defective CP causes aceruloplasminemia (ACERULOP)	Ferroptosis; Neurodegeneration with brain iron accumulation (NBIA) subtypes pathway	0.87	0.996123	99.8	100.2
P36222	Chitinase-3-like protein 1 OS=Homo sapiens OX=9606 GN=CHI3L1 PE=1 SV=2	0	35	10	383	42.6	8.46	other metabolic processes;stress response;developmental processes;signal transduction;other biological processes	non-structural extracellular;extracellular matrix;ER/Golgi;other cell component	extracellular structural activity;other molecular function	Neutrophil degranulation	Mammary gland development pathway - Involution (Stage 4 of 4)	0.863	0.996123	99.6	100.4
Q13231	Chitotriosidase-1 OS=Homo sapiens OX=9606 GN=CHIT1 PE=1 SV=1	0.093	2	1	466	51.6	6.96	other metabolic processes;other biological processes	non-structural extracellular;other cytoplasmic organelle;other cell component	other molecular function	Neutrophil degranulation; Digestion of dietary carbohydrate		0.978	0.990007	109.7	90.3
O00299	Chloride intracellular channel protein 1 OS=Homo sapiens OX=9606 GN=CLIC1 PE=1 SV=4	0	21	4	241	26.9	5.17	other metabolic processes;transport;signal transduction;other biological processes	non-structural extracellular;plasma membrane;other membranes;mitochondrion;nucleus;other cell component	transporter activity		VEGFA-VEGFR2 signaling pathway	0.839	0.990007	146.6	53.4
Q9Y696	Chloride intracellular channel protein 4 OS=Homo sapiens OX=9606 GN=CLIC4 PE=1 SV=4	0.061	4	1	253	28.8	5.59	transport;developmental processes;other biological processes	plasma membrane;other membranes;cytosol;cytoskeleton;mitochondrion;nucleus;other cell component	transporter activity			0.572	0.471227	138	62
Q9NZA1	Chloride intracellular channel protein 5 OS=Homo sapiens OX=9606 GN=CLIC5 PE=1 SV=3	0.061	2	1	410	46.5	4.82	other metabolic processes;transport;other biological processes	plasma membrane;other membranes;cytoskeleton;ER/Golgi;other cell component	transporter activity	Sensory processing of sound by outer hair cells of the cochlea; Sensory processing of sound by inner hair cells of the cochlea		0.572	0.471227	138	62
Q96NY7	Chloride intracellular channel protein 6 OS=Homo sapiens OX=9606 GN=CLIC6 PE=2 SV=3	0.061	1	1	704	73	4.37	transport;other biological processes	plasma membrane;other membranes;other cell component	signal transduction activity or receptor binding;transporter activity			0.572	0.471227	138	62
P06276	Cholinesterase OS=Homo sapiens OX=9606 GN=BCHE PE=1 SV=1	0	14	7	602	68.4	7.42	protein metabolism;other metabolic processes;developmental processes;other biological processes	non-structural extracellular;plasma membrane;other membranes;ER/Golgi;nucleus	other molecular function	Aspirin ADME; Neurotransmitter clearance; Synthesis, secretion, and deacylation of Ghrelin; Synthesis of PC	Irinotecan pathway; Heroin metabolism	0.938	0.992309	104.4	95.6
O14646	Chromodomain-helicase-DNA-binding protein 1 OS=Homo sapiens OX=9606 GN=CHD1 PE=1 SV=2	0.027	1	1	1710	196.6	7.14	cell organization and biogenesis;other biological processes	nucleus;other cell component	nucleic acid binding activity;other molecular function	Estrogen-dependent gene expression		1.913	0.0399452	78.7	121.3
O14647	Chromodomain-helicase-DNA-binding protein 2 OS=Homo sapiens OX=9606 GN=CHD2 PE=1 SV=2	0.027	0	1	1828	211.2	8.1	cell organization and biogenesis;other biological processes	nucleus	nucleic acid binding activity;other molecular function		Prion disease pathway; Male infertility	1.913	0.0399452	78.7	121.3
Q8TD26	Chromodomain-helicase-DNA-binding protein 6 OS=Homo sapiens OX=9606 GN=CHD6 PE=1 SV=4	0.027	0	1	2715	305.2	6.27	cell organization and biogenesis;stress response	nucleus	nucleic acid binding activity;other molecular function			1.913	0.0399452	78.7	121.3
Q9P2D1	Chromodomain-helicase-DNA-binding protein 7 OS=Homo sapiens OX=9606 GN=CHD7 PE=1 SV=3	0.027	0	1	2997	335.7	6.34	cell organization and biogenesis;RNA metabolism OR transcription;other metabolic processes;developmental processes;other biological processes	nucleus	nucleic acid binding activity;other molecular function		Kallmann syndrome	1.913	0.0399452	78.7	121.3
Q9HCK8	Chromodomain-helicase-DNA-binding protein 8 OS=Homo sapiens OX=9606 GN=CHD8 PE=1 SV=5	0.027	0	1	2581	290.3	6.47	cell-cell signaling;cell organization and biogenesis;developmental processes;signal transduction;other biological processes	nucleus;other cell component	nucleic acid binding activity;other molecular function	Deactivation of the beta-catenin transactivating complex	lncRNA in canonical Wnt signaling and colorectal cancer; Wnt signaling; ncRNAs involved in Wnt signaling in hepatocellular carcinoma; Malignant pleural mesothelioma	1.913	0.0399452	78.7	121.3
Q3L8U1	Chromodomain-helicase-DNA-binding protein 9 OS=Homo sapiens OX=9606 GN=CHD9 PE=1 SV=2	0.027	0	1	2897	325.8	7.01	cell organization and biogenesis	cytosol;nucleus	nucleic acid binding activity;other molecular function	PPARA activates gene expression; Heme signaling; Cytoprotection by HMOX1; BMAL1:CLOCK,NPAS2 activates circadian gene expression; Transcriptional regulation of white adipocyte differentiation; Transcriptional activation of mitochondrial biogenesis; Activation of gene expression by SREBF (SREBP); RORA activates gene expression		1.913	0.0399452	78.7	121.3
Q00610	Clathrin heavy chain 1 OS=Homo sapiens OX=9606 GN=CLTC PE=1 SV=5	0.01	0	1	1675	191.5	5.69	cell cycle OR cell proliferation;cell organization and biogenesis;other metabolic processes;transport;other biological processes	plasma membrane;other membranes;cytosol;cytoskeleton;ER/Golgi;other cytoplasmic organelle;other cell component	signal transduction activity or receptor binding;nucleic acid binding activity;other molecular function	Cargo recognition for clathrin-mediated endocytosis; WNT5A-dependent internalization of FZD4; ALK mutants bind TKIs; Signaling by ALK fusions and activated point mutants; Nuclear events stimulated by ALK signaling in cancer; Recycling pathway of L1; MHC class II antigen presentation; EPH-ephrin mediated repulsion of cells; VLDLR internalisation and degradation; Lysosome Vesicle Biogenesis; RHOU G…	Synaptic vesicle pathway; VEGFA-VEGFR2 signaling pathway; Ebola virus infection in host; Fragile X syndrome; 7q11.23 copy number variation syndrome; Complement and coagulation cascades	1.399	0.455369	104.4	95.6
Q10570	Cleavage and polyadenylation specificity factor subunit 1 OS=Homo sapiens OX=9606 GN=CPSF1 PE=1 SV=2	0.061	1	1	1443	160.8	6.4	RNA metabolism OR transcription;other metabolic processes	nucleus	nucleic acid binding activity;other molecular function	tRNA processing in the nucleus; mRNA Splicing - Major Pathway; mRNA 3'-end processing; RNA Polymerase II Transcription Termination; Processing of Intronless Pre-mRNAs; Transport of Mature mRNA Derived from an Intronless Transcript	mRNA processing	0.537	0.361195	131.2	68.8
P10909	Clusterin OS=Homo sapiens OX=9606 GN=CLU PE=1 SV=1	0	43	19	449	52.5	6.27	cell cycle OR cell proliferation;cell organization and biogenesis;protein metabolism;other metabolic processes;stress response;transport;developmental processes;signal transduction;other biological processes	non-structural extracellular;other membranes;cytosol;mitochondrion;ER/Golgi;nucleus;other cell component	signal transduction activity or receptor binding;cytoskeletal activity;other molecular function	Regulation of Complement cascade; Terminal pathway of complement; Platelet degranulation ; Antimicrobial peptides	Male infertility; Complement system in neuronal development and plasticity; Complement and coagulation cascades	1.128	0.837648	89.4	110.6
Q9UGN4	CMRF35-like molecule 8 OS=Homo sapiens OX=9606 GN=CD300A PE=1 SV=2	0.007	6	1	299	33.2	5.49	cell adhesion;other biological processes	plasma membrane;other membranes	other molecular function	Immunoregulatory interactions between a Lymphoid and a non-Lymphoid cell; Neutrophil degranulation	Ebola virus infection in host	0.975	0.990007	97.2	102.8
Q14019	Coactosin-like protein OS=Homo sapiens OX=9606 GN=COTL1 PE=1 SV=3	0.017	19	1	142	15.9	5.67	cell organization and biogenesis;stress response	non-structural extracellular;plasma membrane;other membranes;cytosol;cytoskeleton;nucleus;other cell component	cytoskeletal activity;other molecular function	Neutrophil degranulation		0.51	0.254498	130.1	69.9
P00740	Coagulation factor IX OS=Homo sapiens OX=9606 GN=F9 PE=1 SV=2	0	38	13	461	51.7	5.47	protein metabolism;other metabolic processes;stress response	non-structural extracellular;plasma membrane;other membranes;ER/Golgi;other cell component	other molecular function	Intrinsic Pathway of Fibrin Clot Formation; Gamma-carboxylation of protein precursors; Transport of gamma-carboxylated protein precursors from the endoplasmic reticulum to the Golgi apparatus; Removal of aminoterminal propeptides from gamma-carboxylated proteins; Defective factor IX causes thrombophilia; Defective cofactor function of FVIIIa variant; Defective F9 variant does not activate FX; Ext…	Blood clotting cascade; Complement and coagulation cascades	0.799	0.978915	107.8	92.2
P12259	Coagulation factor V OS=Homo sapiens OX=9606 GN=F5 PE=1 SV=4	0	3	6	2224	251.5	6.05	protein metabolism;other metabolic processes;stress response;other biological processes	non-structural extracellular;plasma membrane;other membranes;ER/Golgi;other cell component	other molecular function	Platelet degranulation ; Regulation of Insulin-like Growth Factor (IGF) transport and uptake by Insulin-like Growth Factor Binding Proteins (IGFBPs); Post-translational protein phosphorylation; COPII-mediated vesicle transport; Common Pathway of Fibrin Clot Formation; Cargo concentration in the ER	Blood clotting cascade; Complement and coagulation cascades	1.119	0.850283	98.7	101.3
P08709	Coagulation factor VII OS=Homo sapiens OX=9606 GN=F7 PE=1 SV=1	0.013	5	1	466	51.6	7.23	protein metabolism;other metabolic processes;stress response;other biological processes	non-structural extracellular;plasma membrane;other membranes;ER/Golgi;other cell component	signal transduction activity or receptor binding;other molecular function	Gamma-carboxylation of protein precursors; Transport of gamma-carboxylated protein precursors from the endoplasmic reticulum to the Golgi apparatus; Removal of aminoterminal propeptides from gamma-carboxylated proteins; Extrinsic Pathway of Fibrin Clot Formation; BMAL1:CLOCK,NPAS2 activates circadian gene expression	Selenium micronutrient network; Vitamin B12 metabolism; Folate metabolism; Blood clotting cascade; Complement and coagulation cascades
P00742	Coagulation factor X OS=Homo sapiens OX=9606 GN=F10 PE=1 SV=2	0	16	7	488	54.7	5.94	protein metabolism;other metabolic processes;stress response;other biological processes	non-structural extracellular;plasma membrane;other membranes;ER/Golgi;other cell component	other molecular function	Intrinsic Pathway of Fibrin Clot Formation; Common Pathway of Fibrin Clot Formation; Gamma-carboxylation of protein precursors; Transport of gamma-carboxylated protein precursors from the endoplasmic reticulum to the Golgi apparatus; Removal of aminoterminal propeptides from gamma-carboxylated proteins; Defective factor IX causes thrombophilia; Defective cofactor function of FVIIIa variant; Defec…	Blood clotting cascade; Complement system; Complement and coagulation cascades	1.025	0.969737	112.9	87.1
P03951	Coagulation factor XI OS=Homo sapiens OX=9606 GN=F11 PE=1 SV=1	0	29	11	625	70.1	8.1	protein metabolism;other metabolic processes;stress response;other biological processes	non-structural extracellular;plasma membrane;other membranes;other cell component	other molecular function	Intrinsic Pathway of Fibrin Clot Formation; Defective F9 activation	Blood clotting cascade	1.196	0.735817	93.2	106.8
P00748	Coagulation factor XII OS=Homo sapiens OX=9606 GN=F12 PE=1 SV=3	0	49	20	615	67.7	7.74	protein metabolism;other metabolic processes;stress response;other biological processes	non-structural extracellular;plasma membrane;other membranes;ER/Golgi;other cell component	other molecular function	Intrinsic Pathway of Fibrin Clot Formation; Defective factor XII causes hereditary angioedema; Defective SERPING1 causes hereditary angioedema	Blood clotting cascade; RAS and bradykinin pathways in COVID-19; Angiotensin II receptor type 1 pathway; Complement and coagulation cascades	0.926	0.995653	106	94
P00488	Coagulation factor XIII A chain OS=Homo sapiens OX=9606 GN=F13A1 PE=1 SV=4	0.001	4	2	732	83.2	6.09						1.107	0.867643	102.2	97.8
P05160	Coagulation factor XIII B chain OS=Homo sapiens OX=9606 GN=F13B PE=1 SV=3	0	40	18	661	75.5	6.39	protein metabolism;other metabolic processes;stress response	non-structural extracellular;other cell component		Common Pathway of Fibrin Clot Formation	Blood clotting cascade; Steroid biosynthesis; Complement and coagulation cascades	1.155	0.790782	90.9	109.1
Q9H8M1	Coenzyme Q-binding protein COQ10 homolog B, mitochondrial OS=Homo sapiens OX=9606 GN=COQ10B PE=2 SV=1	0.067	3	1	238	27.1	9.6	other metabolic processes	other membranes;mitochondrion	other molecular function	Respiratory electron transport		100	2.3e-16		200
P23528	Cofilin-1 OS=Homo sapiens OX=9606 GN=CFL1 PE=1 SV=3	0	19	2	166	18.5	8.09	cell cycle OR cell proliferation;cell organization and biogenesis;signal transduction;other biological processes	plasma membrane;other membranes;cytosol;cytoskeleton;nucleus;other cell component	cytoskeletal activity	Regulation of actin dynamics for phagocytic cup formation; Platelet degranulation ; Gene and protein expression by JAK-STAT signaling after Interleukin-12 stimulation; Sema3A PAK dependent Axon repulsion; EPHB-mediated forward signaling; RHO GTPases Activate ROCKs	Brain-derived neurotrophic factor (BDNF) signaling pathway; VEGFA-VEGFR2 signaling pathway; EGF/EGFR signaling pathway; Envelope proteins and their potential roles in EDMD physiopathology; 7q11.23 copy number variation syndrome; Neuroinflammation and glutamatergic signaling; CCL18 signaling pathway; Regulation of actin cytoskeleton; G13 signaling pathway	1.002	0.978915	100.1	99.9
Q9Y281	Cofilin-2 OS=Homo sapiens OX=9606 GN=CFL2 PE=1 SV=1	0.001	7	1	166	18.7	7.88	cell organization and biogenesis;other biological processes	cytoskeleton;nucleus;other cell component	cytoskeletal activity		Leptin signaling pathway; Microtubule cytoskeleton regulation; Regulation of actin cytoskeleton; G13 signaling pathway	1.031	0.968719	102.6	97.4
A0A096LP49	Coiled-coil domain-containing protein 187 OS=Homo sapiens OX=9606 GN=CCDC187 PE=2 SV=1	0.017	2	1	1063	114.8	9.69	cell organization and biogenesis	cytoskeleton	cytoskeletal activity	RHOC GTPase cycle		1.296	0.563058	82.2	117.8
P02452	Collagen alpha-1(I) chain OS=Homo sapiens OX=9606 GN=COL1A1 PE=1 SV=5	0	11	11	1464	138.9	5.8						0.973	0.990007	107.5	92.5
P02458	Collagen alpha-1(II) chain OS=Homo sapiens OX=9606 GN=COL2A1 PE=1 SV=3	0.019	1	1	1487	141.7	6.92	cell organization and biogenesis;protein metabolism;other metabolic processes;developmental processes;other biological processes	non-structural extracellular;extracellular matrix;ER/Golgi;other cell component	signal transduction activity or receptor binding;extracellular structural activity;other molecular function	Immunoregulatory interactions between a Lymphoid and a non-Lymphoid cell; Integrin cell surface interactions; ECM proteoglycans; NCAM1 interactions; Non-integrin membrane-ECM interactions; Signaling by PDGF; Collagen degradation; Assembly of collagen fibrils and other multimeric structures; Collagen chain trimerization; MET activates PTK2 signaling	Neural crest differentiation; Spinal cord injury; Focal adhesion; Interactions between LOXL4 and oxidative stress pathway; Focal adhesion: PI3K-Akt-mTOR-signaling pathway; PI3K-Akt signaling pathway; Endochondral ossification; Endochondral ossification with skeletal dysplasias	1.091	0.899202	102.2	97.8
P02461	Collagen alpha-1(III) chain OS=Homo sapiens OX=9606 GN=COL3A1 PE=1 SV=4	0	12	11	1466	138.5	6.61	cell adhesion;cell cycle OR cell proliferation;cell organization and biogenesis;protein metabolism;other metabolic processes;stress response;developmental processes;signal transduction;other biological processes	non-structural extracellular;extracellular matrix;ER/Golgi	signal transduction activity or receptor binding;extracellular structural activity;other molecular function	Immunoregulatory interactions between a Lymphoid and a non-Lymphoid cell; Integrin cell surface interactions; ECM proteoglycans; NCAM1 interactions; Signaling by PDGF; Collagen degradation; Assembly of collagen fibrils and other multimeric structures; Collagen chain trimerization; MET activates PTK2 signaling; Syndecan interactions; Scavenging by Class A Receptors	miRNA targets in ECM and membrane receptors; Focal adhesion: PI3K-Akt-mTOR-signaling pathway; miR-509-3p alteration of YAP1/ECM axis; Inflammatory response pathway; IL-18 signaling pathway	0.788	0.978915	115.6	84.4
P02462	Collagen alpha-1(IV) chain OS=Homo sapiens OX=9606 GN=COL4A1 PE=1 SV=4	0	2	3	1669	160.5	8.28	cell organization and biogenesis;developmental processes;signal transduction;other biological processes	non-structural extracellular;extracellular matrix;ER/Golgi	extracellular structural activity;other molecular function	Integrin cell surface interactions; ECM proteoglycans; NCAM1 interactions; Non-integrin membrane-ECM interactions; Signaling by PDGF; Collagen degradation; Collagen chain trimerization; Scavenging by Class A Receptors; Laminin interactions; Anchoring fibril formation; Crosslinking of collagen fibrils	Spinal cord injury; miRNA targets in ECM and membrane receptors; Focal adhesion; Overview of nanoparticle effects; Focal adhesion: PI3K-Akt-mTOR-signaling pathway; PI3K-Akt signaling pathway; Epithelial to mesenchymal transition in colorectal cancer; Small cell lung cancer; Malignant pleural mesothelioma	0.886	0.999792	108.9	91.1
P20908	Collagen alpha-1(V) chain OS=Homo sapiens OX=9606 GN=COL5A1 PE=1 SV=3	0	8	8	1838	183.4	5.06	cell adhesion;cell organization and biogenesis;other metabolic processes;stress response;developmental processes;other biological processes	non-structural extracellular;extracellular matrix;ER/Golgi	signal transduction activity or receptor binding;extracellular structural activity;other molecular function	Integrin cell surface interactions; ECM proteoglycans; NCAM1 interactions; Signaling by PDGF; Collagen degradation; Assembly of collagen fibrils and other multimeric structures; Collagen chain trimerization; MET activates PTK2 signaling; Syndecan interactions	Allograft rejection; miRNA targets in ECM and membrane receptors; Focal adhesion: PI3K-Akt-mTOR-signaling pathway; miR-509-3p alteration of YAP1/ECM axis	0.892	0.999792	125.2	74.8
P12109	Collagen alpha-1(VI) chain OS=Homo sapiens OX=9606 GN=COL6A1 PE=1 SV=3	0	31	20	1028	108.5	5.43	cell adhesion;developmental processes;other biological processes	non-structural extracellular;plasma membrane;other membranes;ER/Golgi;other cell component	extracellular structural activity;other molecular function	Collagen degradation; Signaling by PDGF; Assembly of collagen fibrils and other multimeric structures; Integrin cell surface interactions; ECM proteoglycans; NCAM1 interactions; Collagen chain trimerization	miRNA targets in ECM and membrane receptors; PI3K-Akt signaling pathway	0.789	0.978915	108.9	91.1
Q99715	Collagen alpha-1(XII) chain OS=Homo sapiens OX=9606 GN=COL12A1 PE=1 SV=2	0	10	21	3063	332.9	5.53	cell adhesion;cell organization and biogenesis;developmental processes	extracellular matrix;ER/Golgi	extracellular structural activity	Collagen degradation; Assembly of collagen fibrils and other multimeric structures; Collagen chain trimerization		0.83	0.990007	116.8	83.2
P39060	Collagen alpha-1(XVIII) chain OS=Homo sapiens OX=9606 GN=COL18A1 PE=1 SV=5	0	4	5	1754	178.1	6.01	cell adhesion;cell organization and biogenesis;developmental processes;other biological processes	extracellular matrix;ER/Golgi;other cell component	extracellular structural activity;other molecular function	Integrin cell surface interactions; Activation of Matrix Metalloproteinases; Collagen degradation; Assembly of collagen fibrils and other multimeric structures; Collagen chain trimerization; Laminin interactions		0.781	0.978026	115.9	84.1
P08123	Collagen alpha-2(I) chain OS=Homo sapiens OX=9606 GN=COL1A2 PE=1 SV=7	0	16	15	1366	129.2	8.95	cell organization and biogenesis;other metabolic processes;developmental processes;signal transduction;other biological processes	non-structural extracellular;extracellular matrix;ER/Golgi	extracellular structural activity;other molecular function	Immunoregulatory interactions between a Lymphoid and a non-Lymphoid cell; Cell surface interactions at the vascular wall; Integrin cell surface interactions; ECM proteoglycans; Platelet Aggregation (Plug Formation); Interleukin-4 and Interleukin-13 signaling; Collagen degradation; Collagen chain trimerization; MET activates PTK2 signaling; Syndecan interactions; Scavenging by Class A Receptors; A…	miRNA targets in ECM and membrane receptors; Focal adhesion; TGF-beta signaling pathway; Focal adhesion: PI3K-Akt-mTOR-signaling pathway; PI3K-Akt signaling pathway; Inflammatory response pathway; IL-18 signaling pathway; Type I collagen synthesis in the context of osteogenesis imperfecta; Angiotensin II receptor type 1 pathway; CCL18 signaling pathway; NRP1-triggered signaling pathways in pancre…	0.96	0.990007	104.6	95.4
P08572	Collagen alpha-2(IV) chain OS=Homo sapiens OX=9606 GN=COL4A2 PE=1 SV=4	0.016	1	1	1712	167.4	8.66	cell organization and biogenesis;RNA metabolism OR transcription;other metabolic processes;developmental processes;signal transduction;other biological processes	non-structural extracellular;extracellular matrix;ER/Golgi	extracellular structural activity	Integrin cell surface interactions; ECM proteoglycans; NCAM1 interactions; Non-integrin membrane-ECM interactions; Signaling by PDGF; Collagen degradation; Collagen chain trimerization; Scavenging by Class A Receptors; Laminin interactions; Anchoring fibril formation; Crosslinking of collagen fibrils	miRNA targets in ECM and membrane receptors; Focal adhesion; Hepatitis C and hepatocellular carcinoma; Focal adhesion: PI3K-Akt-mTOR-signaling pathway; PI3K-Akt signaling pathway; Epithelial to mesenchymal transition in colorectal cancer; Small cell lung cancer; Malignant pleural mesothelioma	0.817	0.990007	74.2	125.8
P05997	Collagen alpha-2(V) chain OS=Homo sapiens OX=9606 GN=COL5A2 PE=1 SV=3	0	6	5	1499	144.8	6.46	cell organization and biogenesis;developmental processes;other biological processes	non-structural extracellular;extracellular matrix;ER/Golgi	extracellular structural activity;other molecular function	Integrin cell surface interactions; ECM proteoglycans; NCAM1 interactions; Signaling by PDGF; Collagen degradation; Assembly of collagen fibrils and other multimeric structures; Collagen chain trimerization; MET activates PTK2 signaling; Syndecan interactions	miRNA targets in ECM and membrane receptors; Focal adhesion; Focal adhesion: PI3K-Akt-mTOR-signaling pathway	0.61	0.563697	122.4	77.6
P12110	Collagen alpha-2(VI) chain OS=Homo sapiens OX=9606 GN=COL6A2 PE=1 SV=4	0.043	1	1	1019	108.5	6.21	cell adhesion;other biological processes	non-structural extracellular;plasma membrane;other membranes;ER/Golgi;other cell component	other molecular function	Integrin cell surface interactions; ECM proteoglycans; NCAM1 interactions; Signaling by PDGF; Collagen degradation; Assembly of collagen fibrils and other multimeric structures; Collagen chain trimerization	miRNA targets in ECM and membrane receptors; Focal adhesion; Focal adhesion: PI3K-Akt-mTOR-signaling pathway; PI3K-Akt signaling pathway	0.817	0.990007	112.8	87.2
P12111	Collagen alpha-3(VI) chain OS=Homo sapiens OX=9606 GN=COL6A3 PE=1 SV=5	0	15	36	3177	343.5	6.68	cell adhesion;other biological processes	extracellular matrix;plasma membrane;other membranes;ER/Golgi;other cell component	enzyme regulator activity;extracellular structural activity	Integrin cell surface interactions; ECM proteoglycans; NCAM1 interactions; Signaling by PDGF; Collagen degradation; Assembly of collagen fibrils and other multimeric structures; Collagen chain trimerization	miRNA targets in ECM and membrane receptors; PI3K-Akt signaling pathway; 2q37 copy number variation syndrome	0.963	0.990007	98.6	101.4
P29400	Collagen alpha-5(IV) chain OS=Homo sapiens OX=9606 GN=COL4A5 PE=1 SV=2	0.001	1	1	1685	160.9	7.62	cell organization and biogenesis;signal transduction	non-structural extracellular;extracellular matrix;ER/Golgi;other cell component	extracellular structural activity	Integrin cell surface interactions; ECM proteoglycans; NCAM1 interactions; Non-integrin membrane-ECM interactions; Signaling by PDGF; Collagen degradation; Collagen chain trimerization; Laminin interactions; Anchoring fibril formation; Crosslinking of collagen fibrils; Regulation of expression of SLITs and ROBOs	Primary focal segmental glomerulosclerosis (FSGS); PI3K-Akt signaling pathway; Epithelial to mesenchymal transition in colorectal cancer; Small cell lung cancer; Nephrotic syndrome; Malignant pleural mesothelioma	0.963	0.990007	124.1	75.9
Q96CG8	Collagen triple helix repeat-containing protein 1 OS=Homo sapiens OX=9606 GN=CTHRC1 PE=1 SV=1	0.001	5	1	243	26.2	7.99	cell-cell signaling;cell organization and biogenesis;developmental processes;signal transduction;other biological processes	non-structural extracellular;other cell component	signal transduction activity or receptor binding;other molecular function		Malignant pleural mesothelioma; Clock-controlled autophagy in bone metabolism	0.798	0.978915	110.8	89.2
Q9BWP8	Collectin-11 OS=Homo sapiens OX=9606 GN=COLEC11 PE=1 SV=1	0.001	6	1	271	28.6	5.41	protein metabolism;stress response;signal transduction;other biological processes	non-structural extracellular;plasma membrane;other membranes;other cell component	nucleic acid binding activity;other molecular function	Initial triggering of complement; Lectin pathway of complement activation; Scavenging by Class A Receptors	Vitamin D receptor pathway; Complement system in neuronal development and plasticity	0.618	0.592904	111.2	88.8
P02745	Complement C1q subcomponent subunit A OS=Homo sapiens OX=9606 GN=C1QA PE=1 SV=2	0	18	4	245	26	9.11	cell-cell signaling;cell organization and biogenesis;stress response;developmental processes;other biological processes	non-structural extracellular;other cell component	other molecular function	Initial triggering of complement; Classical antibody-mediated complement activation; Regulation of Complement cascade	Allograft rejection; Microglia pathogen phagocytosis pathway; Oxidative damage response; Complement system in neuronal development and plasticity; Complement activation; Complement and coagulation cascades	1.018	0.971978	100.7	99.3
P02746	Complement C1q subcomponent subunit B OS=Homo sapiens OX=9606 GN=C1QB PE=1 SV=3	0	45	10	253	26.7	8.63	cell organization and biogenesis;stress response;other biological processes	non-structural extracellular;other cell component		Initial triggering of complement; Classical antibody-mediated complement activation; Regulation of Complement cascade	Allograft rejection; Complement system in neuronal development and plasticity; Complement activation; Complement and coagulation cascades	0.946	0.990007	101.8	98.2
P02747	Complement C1q subcomponent subunit C OS=Homo sapiens OX=9606 GN=C1QC PE=1 SV=3	0	21	4	245	25.8	8.41	cell organization and biogenesis;stress response;other biological processes	non-structural extracellular;other cell component		Initial triggering of complement; Classical antibody-mediated complement activation; Regulation of Complement cascade	Allograft rejection; Microglia pathogen phagocytosis pathway; Oxidative damage response; TYROBP causal network in microglia; Complement system in neuronal development and plasticity; Complement activation; Complement and coagulation cascades	0.908	0.996123	103.4	96.6
P00736	Complement C1r subcomponent OS=Homo sapiens OX=9606 GN=C1R PE=1 SV=2	0	59	33	705	80.1	6.21	protein metabolism;other metabolic processes;stress response;other biological processes	non-structural extracellular	other molecular function	Initial triggering of complement; Classical antibody-mediated complement activation; Regulation of Complement cascade	Complement system in neuronal development and plasticity; Complement and coagulation cascades	0.848	0.993624	119.8	80.2
Q9NZP8	Complement C1r subcomponent-like protein OS=Homo sapiens OX=9606 GN=C1RL PE=1 SV=2	0	21	5	487	53.5	7.2	protein metabolism;other metabolic processes;stress response;other biological processes	non-structural extracellular	other molecular function			1.015	0.978026	94.6	105.4
P09871	Complement C1s subcomponent OS=Homo sapiens OX=9606 GN=C1S PE=1 SV=1	0	55	30	688	76.6	4.96	stress response;other biological processes	non-structural extracellular	other molecular function	Initial triggering of complement; Classical antibody-mediated complement activation; Regulation of Complement cascade	Complement system; Oxidative damage response; Complement system in neuronal development and plasticity; Network map of SARS-CoV-2 signaling pathway; Complement activation; Complement and coagulation cascades	0.934	0.993624	108.5	91.5
P06681	Complement C2 OS=Homo sapiens OX=9606 GN=C2 PE=1 SV=2	0	51	30	752	83.2	7.42	stress response;other biological processes	non-structural extracellular;plasma membrane;other membranes	other molecular function	Initial triggering of complement; Regulation of Complement cascade; Activation of C3 and C5	Allograft rejection; Complement system; Oxidative damage response; Complement system in neuronal development and plasticity; Complement activation; Complement and coagulation cascades	0.897	0.996123	102.2	97.8
P01024	Complement C3 OS=Homo sapiens OX=9606 GN=C3 PE=1 SV=2	0	88	198	1663	187	6.4	cell-cell signaling;cell organization and biogenesis;protein metabolism;other metabolic processes;stress response;developmental processes;signal transduction;other biological processes	non-structural extracellular;plasma membrane;other membranes;ER/Golgi;other cytoplasmic organelle;other cell component	signal transduction activity or receptor binding;enzyme regulator activity	Immunoregulatory interactions between a Lymphoid and a non-Lymphoid cell; Regulation of Complement cascade; G alpha (i) signalling events; Neutrophil degranulation; Regulation of Insulin-like Growth Factor (IGF) transport and uptake by Insulin-like Growth Factor Binding Proteins (IGFBPs); Post-translational protein phosphorylation; Peptide ligand-binding receptors; Alternative complement activati…	Allograft rejection; Complement system; TYROBP causal network in microglia; Cells and molecules involved in local acute inflammatory response ; 16p11.2 distal deletion syndrome; Complement system in neuronal development and plasticity; Acquired partial lipodystrophy / Barraquer-Simons syndrome; Complement activation; Complement and coagulation cascades	0.927	0.995653	101.2	98.8
P0C0L4	Complement C4-A OS=Homo sapiens OX=9606 GN=C4A PE=1 SV=2	0	68	6	1744	192.7	7.08	stress response;other biological processes	non-structural extracellular;plasma membrane;other membranes;ER/Golgi;other cell component	enzyme regulator activity;other molecular function	Initial triggering of complement; Regulation of Complement cascade; Regulation of Insulin-like Growth Factor (IGF) transport and uptake by Insulin-like Growth Factor Binding Proteins (IGFBPs); Post-translational protein phosphorylation; Activation of C3 and C5	Allograft rejection; Complement system; Complement system in neuronal development and plasticity; Complement activation; Complement and coagulation cascades; Sudden infant death syndrome (SIDS) susceptibility pathways	0.96	0.990007	106.7	93.3
P0C0L5	Complement C4-B OS=Homo sapiens OX=9606 GN=C4B PE=1 SV=2	0	68	5	1744	192.6	7.27	stress response;other biological processes	non-structural extracellular;plasma membrane;other membranes;other cell component	enzyme regulator activity;other molecular function	Initial triggering of complement; Regulation of Complement cascade; Activation of C3 and C5	Allograft rejection; Oxidative damage response; Complement system in neuronal development and plasticity; Complement activation; Complement and coagulation cascades; Sudden infant death syndrome (SIDS) susceptibility pathways	1.004	0.978915	100.8	99.2
P01031	Complement C5 OS=Homo sapiens OX=9606 GN=C5 PE=1 SV=4	0	61	76	1676	188.2	6.52	stress response;developmental processes;signal transduction;other biological processes	non-structural extracellular;plasma membrane;other membranes	signal transduction activity or receptor binding;enzyme regulator activity	Regulation of Complement cascade; G alpha (i) signalling events; Peptide ligand-binding receptors; Activation of C3 and C5; Terminal pathway of complement	Allograft rejection; Spinal cord injury; Complement system; Oxidative damage response; Cells and molecules involved in local acute inflammatory response ; Complement system in neuronal development and plasticity; Acquired partial lipodystrophy / Barraquer-Simons syndrome; Complement activation	1.004	0.978915	98.5	101.5
P13671	Complement component C6 OS=Homo sapiens OX=9606 GN=C6 PE=1 SV=3	0	58	40	934	104.7	6.76	stress response;developmental processes;other biological processes	non-structural extracellular;plasma membrane;other membranes		Regulation of Complement cascade; Terminal pathway of complement	Allograft rejection; Complement system; Cells and molecules involved in local acute inflammatory response ; Complement system in neuronal development and plasticity; Complement activation; Complement and coagulation cascades	1	0.978915	89.9	110.1
P10643	Complement component C7 OS=Homo sapiens OX=9606 GN=C7 PE=1 SV=2	0	59	40	843	93.5	6.48	stress response;other biological processes	non-structural extracellular;plasma membrane;other membranes		Regulation of Complement cascade; Terminal pathway of complement	Allograft rejection; Complement system; Cells and molecules involved in local acute inflammatory response ; Complement system in neuronal development and plasticity; Complement activation; Complement and coagulation cascades	1.06	0.950417	98.2	101.8
P07357	Complement component C8 alpha chain OS=Homo sapiens OX=9606 GN=C8A PE=1 SV=2	0	53	24	584	65.1	6.47	stress response;other biological processes	non-structural extracellular;plasma membrane;other membranes	other molecular function	Regulation of Complement cascade; Terminal pathway of complement	Allograft rejection; Complement system; Complement system in neuronal development and plasticity; Network map of SARS-CoV-2 signaling pathway; Complement activation	0.887	0.999792	105.4	94.6
P07358	Complement component C8 beta chain OS=Homo sapiens OX=9606 GN=C8B PE=1 SV=3	0	55	29	591	67	8.13	stress response;other biological processes	non-structural extracellular;plasma membrane;other membranes	other molecular function	Regulation of Complement cascade; Terminal pathway of complement	Allograft rejection; Complement system in neuronal development and plasticity; Complement activation	0.888	0.999792	83.7	116.3
P07360	Complement component C8 gamma chain OS=Homo sapiens OX=9606 GN=C8G PE=1 SV=3	0	62	9	202	22.3	8.31	stress response;other biological processes	non-structural extracellular;plasma membrane;other membranes	other molecular function	Regulation of Complement cascade; Terminal pathway of complement	Complement system in neuronal development and plasticity; Complement activation; Complement and coagulation cascades	0.963	0.990007	98.4	101.6
P02748	Complement component C9 OS=Homo sapiens OX=9606 GN=C9 PE=1 SV=2	0	58	34	559	63.1	5.59	cell organization and biogenesis;stress response;other biological processes	non-structural extracellular;plasma membrane;other membranes		Regulation of Complement cascade; Terminal pathway of complement	Allograft rejection; Complement system; Complement system in neuronal development and plasticity; Complement activation; Complement and coagulation cascades	0.871	0.996123	111.1	88.9
P08174	Complement decay-accelerating factor OS=Homo sapiens OX=9606 GN=CD55 PE=1 SV=4	0.001	4	2	381	41.4	7.59	other metabolic processes;stress response;other biological processes	non-structural extracellular;plasma membrane;other membranes;ER/Golgi;other cell component	other molecular function	Regulation of Complement cascade; Neutrophil degranulation; COPI-mediated anterograde transport; Class B/2 (Secretin family receptors)	Allograft rejection; Complement system; Acute viral myocarditis; Complement system in neuronal development and plasticity; Complement activation; Complement and coagulation cascades	0.809	0.990007	125.6	74.4
P00751	Complement factor B OS=Homo sapiens OX=9606 GN=CFB PE=1 SV=2	0	62	60	764	85.5	7.06	stress response;other biological processes	non-structural extracellular;plasma membrane;other membranes	other molecular function	Regulation of Complement cascade; Alternative complement activation; Activation of C3 and C5	Complement system; Complement system in neuronal development and plasticity; Acquired partial lipodystrophy / Barraquer-Simons syndrome; Network map of SARS-CoV-2 signaling pathway; Complement activation; Complement and coagulation cascades	0.896	0.997407	102.1	97.9
P00746	Complement factor D OS=Homo sapiens OX=9606 GN=CFD PE=1 SV=5	0	48	8	253	27	7.71	protein metabolism;stress response;signal transduction;other biological processes	non-structural extracellular;other cell component	other molecular function	Neutrophil degranulation; Platelet degranulation ; Alternative complement activation	Adipogenesis; Complement system; Complement system in neuronal development and plasticity; Acquired partial lipodystrophy / Barraquer-Simons syndrome; Complement activation; Complement and coagulation cascades	0.809	0.990007	112.7	87.3
P08603	Complement factor H OS=Homo sapiens OX=9606 GN=CFH PE=1 SV=4	0	66	76	1231	139	6.61	protein metabolism;stress response;other biological processes	non-structural extracellular;other cell component	other molecular function	Regulation of Complement cascade	Complement system; Complement system in neuronal development and plasticity; Network map of SARS-CoV-2 signaling pathway; Complement and coagulation cascades	1.013	0.978026	97.7	102.3
Q03591	Complement factor H-related protein 1 OS=Homo sapiens OX=9606 GN=CFHR1 PE=1 SV=2	0	69	4	330	37.6	7.39	stress response;other biological processes	non-structural extracellular;other cell component	other molecular function	Regulation of Complement cascade		0.766	0.968719	105.3	94.7
P36980	Complement factor H-related protein 2 OS=Homo sapiens OX=9606 GN=CFHR2 PE=1 SV=1	0	57	5	270	30.6	6.38	stress response;other biological processes	non-structural extracellular;other cell component	other molecular function	Regulation of Complement cascade	Complement system	1.03	0.968719	102.1	97.9
Q02985	Complement factor H-related protein 3 OS=Homo sapiens OX=9606 GN=CFHR3 PE=1 SV=2	0	29	1	330	37.3	7.55		non-structural extracellular		Regulation of Complement cascade		0.856	0.995653	119.9	80.1
Q92496	Complement factor H-related protein 4 OS=Homo sapiens OX=9606 GN=CFHR4 PE=1 SV=3	0	20	3	578	65.3	4.94	transport	non-structural extracellular	transporter activity	Regulation of Complement cascade	Complement system	0.737	0.937247	117	83
Q9BXR6	Complement factor H-related protein 5 OS=Homo sapiens OX=9606 GN=CFHR5 PE=1 SV=1	0	29	11	569	64.4	7.06	stress response;other biological processes	non-structural extracellular;other cell component	other molecular function	Regulation of Complement cascade		0.796	0.978915	91.1	108.9
P05156	Complement factor I OS=Homo sapiens OX=9606 GN=CFI PE=1 SV=2	0	51	28	583	65.7	7.5	protein metabolism;stress response;transport;other biological processes	non-structural extracellular;other membranes;other cell component	other molecular function	Regulation of Complement cascade	Complement system; Complement system in neuronal development and plasticity; Network map of SARS-CoV-2 signaling pathway; Complement and coagulation cascades	1.003	0.978915	100.3	99.7
P61201	COP9 signalosome complex subunit 2 OS=Homo sapiens OX=9606 GN=COPS2 PE=1 SV=1	0.071	2	1	443	51.6	5.53	cell cycle OR cell proliferation;protein metabolism;RNA metabolism OR transcription;other metabolic processes;developmental processes;signal transduction;other biological processes	cytosol;nucleus;other cell component	other molecular function	Cargo recognition for clathrin-mediated endocytosis; RHOBTB1 GTPase cycle; Neddylation; Formation of TC-NER Pre-Incision Complex; DNA Damage Recognition in GG-NER	Ciliary landscape	0.17	1.84337e-08	125.5	74.5
O95741	Copine-6 OS=Homo sapiens OX=9606 GN=CPNE6 PE=1 SV=3	0.012	2	1	557	62	5.52	other biological processes	plasma membrane;other membranes;other cytoplasmic organelle;other cell component	other molecular function	Glycerophospholipid biosynthesis		1.082	0.92373	98.6	101.4
P08185	Corticosteroid-binding globulin OS=Homo sapiens OX=9606 GN=SERPINA6 PE=1 SV=1	0	35	11	405	45.1	6.04	other metabolic processes;other biological processes	non-structural extracellular	enzyme regulator activity;other molecular function	Glucocorticoid biosynthesis		1.098	0.886617	77.7	122.3
Q5T3F8	CSC1-like protein 2 OS=Homo sapiens OX=9606 GN=TMEM63B PE=1 SV=1	0.091	1	1	832	94.9	7.4	transport	plasma membrane;other membranes;cytoskeleton	transporter activity			0.569	0.463677	96	104
P04080	Cystatin-B OS=Homo sapiens OX=9606 GN=CSTB PE=1 SV=2	0.001	24	1	98	11.1	7.56	other biological processes	non-structural extracellular;cytosol;nucleus;other cell component	enzyme regulator activity;other molecular function	Neutrophil degranulation		0.866	0.996123	113.9	86.1
P01034	Cystatin-C OS=Homo sapiens OX=9606 GN=CST3 PE=1 SV=1	0	55	7	146	15.8	8.75	cell organization and biogenesis;stress response;other biological processes	non-structural extracellular;plasma membrane;other membranes;ER/Golgi;other cell component	enzyme regulator activity;other molecular function	Neutrophil degranulation; Regulation of Insulin-like Growth Factor (IGF) transport and uptake by Insulin-like Growth Factor Binding Proteins (IGFBPs); Post-translational protein phosphorylation; Amyloid fiber formation		0.823	0.990007	126.6	73.4
P54108	Cysteine-rich secretory protein 3 OS=Homo sapiens OX=9606 GN=CRISP3 PE=1 SV=1	0	31	5	245	27.6	7.8	stress response	non-structural extracellular;extracellular matrix;other cell component		Neutrophil degranulation		0.861	0.996123	153.8	46.2
P99999	Cytochrome c OS=Homo sapiens OX=9606 GN=CYCS PE=1 SV=2	0	24	2	105	11.7	9.57	protein metabolism;other metabolic processes;signal transduction;other biological processes	other membranes;cytosol;mitochondrion;nucleus	other molecular function	Detoxification of Reactive Oxygen Species; TP53 Regulates Metabolic Genes; Respiratory electron transport; Transcriptional activation of mitochondrial biogenesis; Cytoprotection by HMOX1; Activation of caspases through apoptosome-mediated cleavage; SMAC (DIABLO) binds to IAPs ; SMAC(DIABLO)-mediated dissociation of IAP:caspase complexes ; Regulation of the apoptosome activity; Release of apoptoti…	miRNA regulation of DNA damage response; Apoptosis modulation and signaling; Alzheimer's disease and miRNA effects; AGE/RAGE pathway; Parkinson's disease pathway; Nanomaterial induced apoptosis; Apoptosis; Fas ligand pathway and stress induction of heat shock proteins; Apoptosis modulation by HSP70; VEGFA-VEGFR2 signaling pathway; Oxidative damage response; NO/cGMP/PKG mediated neuroprotection; C…	2.154	0.0109306	92.7	107.3
Q14204	Cytoplasmic dynein 1 heavy chain 1 OS=Homo sapiens OX=9606 GN=DYNC1H1 PE=1 SV=5	0.003	0	1	4646	532.1	6.4	cell cycle OR cell proliferation;cell organization and biogenesis;transport;other biological processes	non-structural extracellular;cytosol;cytoskeleton;other cytoplasmic organelle;other cell component	cytoskeletal activity;other molecular function	Neutrophil degranulation; RHO GTPases Activate Formins; HCMV Early Events; Separation of Sister Chromatids; MHC class II antigen presentation; Resolution of Sister Chromatid Cohesion; HSP90 chaperone cycle for steroid hormone receptors (SHR) in the presence of ligand; Recruitment of NuMA to mitotic centrosomes; COPI-mediated anterograde transport; COPI-independent Golgi-to-ER retrograde traffic; …	Ciliary landscape; Intraflagellar transport proteins binding to dynein	0.877	0.996123	114.5	85.5
P28838	Cytosol aminopeptidase OS=Homo sapiens OX=9606 GN=LAP3 PE=1 SV=3	0.082	3	1	519	56.1	7.93	protein metabolism	cytosol;ER/Golgi;nucleus;other cell component	other molecular function
Q9H0P0	Cytosolic 5'-nucleotidase 3A OS=Homo sapiens OX=9606 GN=NT5C3A PE=1 SV=3	0.013	2	1	336	37.9	7.12	other metabolic processes;stress response	cytosol;ER/Golgi;nucleus;other cell component	other molecular function			1.122	0.845756	111.4	88.6
Q9H773	dCTP pyrophosphatase 1 OS=Homo sapiens OX=9606 GN=DCTPP1 PE=1 SV=1	0.063	8	1	170	18.7	5.03	DNA metabolism;other metabolic processes;stress response	cytosol;mitochondrion;nucleus	other molecular function	Interconversion of nucleotide di- and triphosphates	Pyrimidine metabolism	0.863	0.996123	109.8	90.2
P07585	Decorin OS=Homo sapiens OX=9606 GN=DCN PE=1 SV=1	0	6	2	359	39.7	8.54	protein metabolism;other metabolic processes;other biological processes	ER/Golgi;other cytoplasmic organelle	extracellular structural activity;other molecular function	ECM proteoglycans; A tetrasaccharide linker sequence is required for GAG synthesis; Defective B4GALT7 causes EDS, progeroid type; Defective B3GAT3 causes JDSSDHD; Defective B3GALT6 causes EDSP2 and SEMDJL1; Degradation of the extracellular matrix; Chondroitin sulfate biosynthesis; Dermatan sulfate biosynthesis; CS/DS degradation; Defective CHST3 causes SEDCJD; Defective CHST14 causes EDS, musculo…	Complement system; BMP2-WNT4-FOXO1 pathway in primary endometrial stromal cell differentiation	1.573	0.228841	69.2	130.8
Q96BY6	Dedicator of cytokinesis protein 10 OS=Homo sapiens OX=9606 GN=DOCK10 PE=1 SV=3	0.001	0	1	2186	249.4	7.14	cell organization and biogenesis;developmental processes;signal transduction;other biological processes	cytosol;nucleus;other cell component	enzyme regulator activity	Factors involved in megakaryocyte development and platelet production; RAC1 GTPase cycle; RAC2 GTPase cycle; RAC3 GTPase cycle; CDC42 GTPase cycle		0.962	0.990007	97.7	102.3
Q9UGM3	Deleted in malignant brain tumors 1 protein OS=Homo sapiens OX=9606 GN=DMBT1 PE=1 SV=2	0.002	4	1	2413	260.6	5.44	stress response;transport;other biological processes	non-structural extracellular;extracellular matrix;other membranes;other cell component	nucleic acid binding activity;other molecular function	Surfactant metabolism		1.226	0.686892	85.3	114.7
P81605	Dermcidin OS=Homo sapiens OX=9606 GN=DCD PE=1 SV=2	0	41	3	110	11.3	6.54	stress response;transport;other biological processes	non-structural extracellular;other membranes	transporter activity;other molecular function	Antimicrobial peptides		0.767	0.968719	146.1	53.9
Q02487	Desmocollin-2 OS=Homo sapiens OX=9606 GN=DSC2 PE=1 SV=1	0.003	1	1	901	99.9	5.34	cell adhesion;stress response;other biological processes	plasma membrane;other membranes;cytosol;other cell component	other molecular function	Formation of the cornified envelope	Arrhythmogenic right ventricular cardiomyopathy	1.381	0.471227	71.6	128.4
Q02413	Desmoglein-1 OS=Homo sapiens OX=9606 GN=DSG1 PE=1 SV=2	0.001	2	1	1049	113.7	5.03	cell adhesion;cell organization and biogenesis;other biological processes	plasma membrane;other membranes;cytosol;other cell component	other molecular function	Neutrophil degranulation; Formation of the cornified envelope; Apoptotic cleavage of cell adhesion proteins; RND2 GTPase cycle; RND3 GTPase cycle		1.107	0.867643	52.9	147.1
Q14126	Desmoglein-2 OS=Homo sapiens OX=9606 GN=DSG2 PE=1 SV=2	0	12	10	1118	122.2	5.24	cell adhesion;cell organization and biogenesis;developmental processes;other biological processes	plasma membrane;other membranes;other cell component	other molecular function	Formation of the cornified envelope; RHOG GTPase cycle; RAC2 GTPase cycle; RAC3 GTPase cycle; Apoptotic cleavage of cell adhesion proteins	Arrhythmogenic right ventricular cardiomyopathy; GDNF signaling	0.78	0.978026	110	90
Q01459	Di-N-acetylchitobiase OS=Homo sapiens OX=9606 GN=CTBS PE=1 SV=1	0.013	4	1	385	43.7	6.64	other metabolic processes	other cytoplasmic organelle	other molecular function			1.238	0.656118	77.9	122.1
Q9UBP4	Dickkopf-related protein 3 OS=Homo sapiens OX=9606 GN=DKK3 PE=1 SV=2	0.003	7	1	350	38.4	4.65	cell-cell signaling;developmental processes;signal transduction;other biological processes	non-structural extracellular	signal transduction activity or receptor binding;other molecular function		Regulation of Wnt / B-catenin signaling by small molecule compounds	0.511	0.256402	132.4	67.6
P53634	Dipeptidyl peptidase 1 OS=Homo sapiens OX=9606 GN=CTSC PE=1 SV=2	0.003	2	1	463	51.8	6.99	protein metabolism;other metabolic processes;other biological processes	non-structural extracellular;other membranes;cytoskeleton;ER/Golgi;nucleus;other cytoplasmic organelle;other cell component	enzyme regulator activity;other molecular function	Neutrophil degranulation; COPII-mediated vesicle transport; Cargo concentration in the ER; MHC class II antigen presentation		1.095	0.894254	90.4	109.6
Q9Y6K1	DNA (cytosine-5)-methyltransferase 3A OS=Homo sapiens OX=9606 GN=DNMT3A PE=1 SV=4	0.003	2	2	912	101.8	6.57	cell cycle OR cell proliferation;cell organization and biogenesis;protein metabolism;DNA metabolism;other metabolic processes;stress response;developmental processes;other biological processes	nucleus;other cell component	nucleic acid binding activity;other molecular function	PRC2 methylates histones and DNA; Defective pyroptosis; DNA methylation; RMTs methylate histone arginines; SUMOylation of DNA methylation proteins	One-carbon metabolism; Trans-sulfuration and one-carbon metabolism; Hematopoietic stem cell gene regulation by GABP alpha/beta complex; One-carbon metabolism and related pathways; MTHFR deficiency	1.062	0.950417	98	102
P11388	DNA topoisomerase 2-alpha OS=Homo sapiens OX=9606 GN=TOP2A PE=1 SV=3	0.036	1	1	1531	174.3	8.72	cell cycle OR cell proliferation;cell organization and biogenesis;DNA metabolism;other metabolic processes;stress response;developmental processes;other biological processes	nucleus;other cell component	nucleic acid binding activity;other molecular function	SUMOylation of DNA replication proteins; Transcription of E2F targets under negative control by DREAM complex	Gastric cancer network 1; Gastric cancer network 2; Retinoblastoma gene in cancer	1.486	0.336335	77.8	122.2
O95602	DNA-directed RNA polymerase I subunit RPA1 OS=Homo sapiens OX=9606 GN=POLR1A PE=1 SV=2	0.031	1	1	1720	194.7	7.03	RNA metabolism OR transcription;other metabolic processes;other biological processes	nucleus;other cell component	nucleic acid binding activity;other molecular function	B-WICH complex positively regulates rRNA expression; NoRC negatively regulates rRNA expression; RNA Polymerase I Promoter Escape; RNA Polymerase I Transcription Initiation; RNA Polymerase I Transcription Termination	Pyrimidine metabolism; Eukaryotic transcription initiation; 2q13 copy number variation syndrome	0.826	0.990007	116.8	83.2
Q3B726	DNA-directed RNA polymerase I subunit RPA43 OS=Homo sapiens OX=9606 GN=POLR1F PE=1 SV=1	0.08	2	1	338	37.4	6.98	RNA metabolism OR transcription;other metabolic processes;other biological processes	nucleus	other molecular function	B-WICH complex positively regulates rRNA expression; NoRC negatively regulates rRNA expression; RNA Polymerase I Promoter Escape; RNA Polymerase I Transcription Initiation; RNA Polymerase I Transcription Termination	Pyrimidine metabolism; 2q13 copy number variation syndrome	0.659	0.731646	124.3	75.7
Q9BUI4	DNA-directed RNA polymerase III subunit RPC3 OS=Homo sapiens OX=9606 GN=POLR3C PE=1 SV=1	0.082	2	1	534	60.6	7.31	RNA metabolism OR transcription;other metabolic processes;stress response;other biological processes	cytosol;nucleus	nucleic acid binding activity;other molecular function	RNA Polymerase III Abortive And Retractive Initiation; RNA Polymerase III Transcription Initiation From Type 1 Promoter; RNA Polymerase III Transcription Initiation From Type 2 Promoter; RNA Polymerase III Transcription Initiation From Type 3 Promoter; RNA Polymerase III Transcription Termination; Cytosolic sensors of pathogen-associated DNA ; RNA Polymerase III Chain Elongation	Pyrimidine metabolism; Cytosolic DNA-sensing pathway	1.035	0.965401	92.8	107.2
Q8IXB1	DnaJ homolog subfamily C member 10 OS=Homo sapiens OX=9606 GN=DNAJC10 PE=1 SV=2	0.03	1	1	793	91	7.18	protein metabolism;other metabolic processes;stress response;signal transduction;other biological processes	ER/Golgi	other molecular function			1.136	0.830329	95.7	104.3
P09172	Dopamine beta-hydroxylase OS=Homo sapiens OX=9606 GN=DBH PE=1 SV=3	0	10	4	617	69	6.42	cell-cell signaling;other metabolic processes;stress response;other biological processes	non-structural extracellular;other membranes;cytoskeleton;ER/Golgi;other cell component	other molecular function	Catecholamine biosynthesis	Amino acid metabolism; Biogenic amine synthesis; Monoamine transport	1.043	0.964571	93.5	106.5
Q02750	Dual specificity mitogen-activated protein kinase kinase 1 OS=Homo sapiens OX=9606 GN=MAP2K1 PE=1 SV=2	0.067	3	1	393	43.4	6.62	cell cycle OR cell proliferation;protein metabolism;other metabolic processes;stress response;developmental processes;signal transduction;other biological processes	plasma membrane;other membranes;cytosol;cytoskeleton;mitochondrion;ER/Golgi;nucleus;other cytoplasmic organelle;other cell component	enzyme regulator activity;kinase activity;other molecular function	Signaling by BRAF and RAF1 fusions; Signaling by moderate kinase activity BRAF mutants; Paradoxical activation of RAF signaling by kinase inactive BRAF; Signaling downstream of RAS mutants; Signaling by RAF1 mutants; MAP2K and MAPK activation; Signaling by high-kinase activity BRAF mutants; Signal transduction by L1; MAP3K8 (TPL2)-dependent MAPK1/3 activation; RAF activation; Frs2-mediated activa…	IL-5 signaling pathway; Osteopontin signaling; MicroRNAs in cardiomyocyte hypertrophy; Integrin-mediated cell adhesion; IL-1 signaling pathway; RANKL/RANK signaling pathway; Thyroid stimulating hormone (TSH) signaling pathway; Leptin signaling pathway; Prolactin signaling pathway; IL-7 signaling pathway; Alzheimer's disease and miRNA effects; Endothelin pathways; IL-9 signaling pathway; Thymic st…	0.866	0.996123	110.2	89.8
Q9HAZ1	Dual specificity protein kinase CLK4 OS=Homo sapiens OX=9606 GN=CLK4 PE=1 SV=1	0.021	3	1	481	57.5	8.68	protein metabolism;other metabolic processes;other biological processes	nucleus	kinase activity;other molecular function		mRNA processing	0.78	0.978026	116.8	83.2
Q6XZF7	Dynamin-binding protein OS=Homo sapiens OX=9606 GN=DNMBP PE=1 SV=1	0.089	2	1	1577	177.2	5.39	signal transduction;other biological processes	cytosol;cytoskeleton;ER/Golgi;other cell component	enzyme regulator activity	CDC42 GTPase cycle
Q86Y56	Dynein axonemal assembly factor 5 OS=Homo sapiens OX=9606 GN=DNAAF5 PE=1 SV=4	0.029	1	1	855	93.5	6.42	cell organization and biogenesis;other biological processes	other cell component	other molecular function		Ciliopathies	0.873	0.996123	108.8	91.2
Q8IVF4	Dynein axonemal heavy chain 10 OS=Homo sapiens OX=9606 GN=DNAH10 PE=1 SV=4	0.001	0	1	4471	514.5	5.88	other biological processes	cytoskeleton	cytoskeletal activity;other molecular function			1.175	0.775149	86.6	113.4
O75923	Dysferlin OS=Homo sapiens OX=9606 GN=DYSF PE=1 SV=1	0.013	0	1	2080	237.1	5.64	cell organization and biogenesis;stress response;transport;other biological processes	plasma membrane;other membranes;cytoskeleton;other cytoplasmic organelle;other cell component	other molecular function	Smooth Muscle Contraction		0.444	0.0805994	135.4	64.6
Q14118	Dystroglycan OS=Homo sapiens OX=9606 GN=DAG1 PE=1 SV=2	0	2	1	895	97.4	8.56	cell adhesion;cell-cell signaling;cell organization and biogenesis;protein metabolism;stress response;developmental processes;other biological processes	non-structural extracellular;extracellular matrix;plasma membrane;other membranes;cytosol;cytoskeleton;ER/Golgi;nucleus;other cell component	cytoskeletal activity;other molecular function	Regulation of expression of SLITs and ROBOs; ECM proteoglycans; Non-integrin membrane-ECM interactions; O-linked glycosylation; EGR2 and SOX10-mediated initiation of Schwann cell myelination; Defective POMGNT1 causes MDDGA3, MDDGB3 and MDDGC3; Defective POMT2 causes MDDGA2, MDDGB2 and MDDGC2; Defective POMT1 causes MDDGA1, MDDGB1 and MDDGC1	Arrhythmogenic right ventricular cardiomyopathy; Primary focal segmental glomerulosclerosis (FSGS); T-cell antigen receptor (TCR) pathway during Staphylococcus aureus infection; Acute viral myocarditis; Fragile X syndrome	0.768	0.969737	125.9	74.1
Q56P03	E2F-associated phosphoprotein OS=Homo sapiens OX=9606 GN=EAPP PE=1 SV=4	0.084	5	1	285	32.7	5.12	other biological processes	nucleus;other cell component				0.935	0.993624	104.6	95.4
Q5VTR2	E3 ubiquitin-protein ligase BRE1A OS=Homo sapiens OX=9606 GN=RNF20 PE=1 SV=2	0.048	1	1	975	113.6	5.94	cell organization and biogenesis;protein metabolism;other metabolic processes;other biological processes	nucleus;other cell component	nucleic acid binding activity;other molecular function	E3 ubiquitin ligases ubiquitinate target proteins; RHOBTB1 GTPase cycle	ATM signaling in development and disease	0.763	0.964571	118.2	81.8
O94822	E3 ubiquitin-protein ligase listerin OS=Homo sapiens OX=9606 GN=LTN1 PE=1 SV=6	0.072	0	1	1766	200.4	6.25	protein metabolism;other metabolic processes	cytosol;other cell component	translation activity;other molecular function	Antigen processing: Ubiquitination & Proteasome degradation		1.005	0.978915	93.9	106.1
Q5T4S7	E3 ubiquitin-protein ligase UBR4 OS=Homo sapiens OX=9606 GN=UBR4 PE=1 SV=1	0.007	0	1	5183	573.5	6.04	protein metabolism;other metabolic processes	plasma membrane;other membranes;cytosol;cytoskeleton;nucleus	other molecular function	Antigen processing: Ubiquitination & Proteasome degradation; Neutrophil degranulation		0.783	0.978915	118.4	81.6
Q13822	Ectonucleotide pyrophosphatase/phosphodiesterase family member 2 OS=Homo sapiens OX=9606 GN=ENPP2 PE=1 SV=3	0	18	10	863	98.9	7.37	other metabolic processes;transport;other biological processes	non-structural extracellular;plasma membrane;other membranes	nucleic acid binding activity;other molecular function	Vitamin B5 (pantothenate) metabolism		0.858	0.996123	111.3	88.7
Q12805	EGF-containing fibulin-like extracellular matrix protein 1 OS=Homo sapiens OX=9606 GN=EFEMP1 PE=1 SV=2	0	48	17	493	54.6	5.07	protein metabolism;other metabolic processes;developmental processes;signal transduction;other biological processes	non-structural extracellular;extracellular matrix	signal transduction activity or receptor binding;kinase activity;other molecular function	Molecules associated with elastic fibres		0.773	0.969737	114.4	85.6
O95967	EGF-containing fibulin-like extracellular matrix protein 2 OS=Homo sapiens OX=9606 GN=EFEMP2 PE=1 SV=3	0	10	3	443	49.4	4.94	cell organization and biogenesis;developmental processes;other biological processes	non-structural extracellular;extracellular matrix	extracellular structural activity;other molecular function	Molecules associated with elastic fibres		1.377	0.473004	99.5	100.5
Q92616	eIF-2-alpha kinase activator GCN1 OS=Homo sapiens OX=9606 GN=GCN1 PE=1 SV=6	0.077	0	1	2671	292.6	7.47						0.854	0.995653	102.9	97.1
P68104	Elongation factor 1-alpha 1 OS=Homo sapiens OX=9606 GN=EEF1A1 PE=1 SV=1	0.003	4	1	462	50.1	9.01	protein metabolism;other metabolic processes;other biological processes	non-structural extracellular;plasma membrane;other membranes;cytosol;cytoskeleton;nucleus;other cytoplasmic organelle;other cell component	nucleic acid binding activity;other molecular function	Neutrophil degranulation; Chaperone Mediated Autophagy; HSF1 activation; Protein methylation; Peptide chain elongation	Translation factors; Fragile X syndrome; 2q37 copy number variation syndrome	1.261	0.618188	85	115
P13639	Elongation factor 2 OS=Homo sapiens OX=9606 GN=EEF2 PE=1 SV=4	0	3	2	858	95.3	6.83	protein metabolism;other metabolic processes;developmental processes;other biological processes	non-structural extracellular;plasma membrane;other membranes;cytosol;other cell component	translation activity;nucleic acid binding activity;other molecular function	Neutrophil degranulation; Uptake and function of diphtheria toxin; Protein methylation; Peptide chain elongation; Synthesis of diphthamide-EEF2	Translation factors; AMP-activated protein kinase (AMPK) signaling; Brain-derived neurotrophic factor (BDNF) signaling pathway; IL-18 signaling pathway	0.337	0.00380435	168	32
Q9BXX0	EMILIN-2 OS=Homo sapiens OX=9606 GN=EMILIN2 PE=1 SV=3	0	2	2	1053	115.6	6.46	cell adhesion;other biological processes	non-structural extracellular;other cell component	extracellular structural activity	Molecules associated with elastic fibres		0.693	0.825089	151.3	48.7
Q6P179	Endoplasmic reticulum aminopeptidase 2 OS=Homo sapiens OX=9606 GN=ERAP2 PE=1 SV=2	0.048	1	1	960	110.4	6.71	protein metabolism;other metabolic processes;signal transduction;other biological processes	plasma membrane;other membranes;ER/Golgi;other cell component	other molecular function	Antigen Presentation: Folding, assembly and peptide loading of class I MHC		1.137	0.82894	91.6	108.4
P11021	Endoplasmic reticulum chaperone BiP OS=Homo sapiens OX=9606 GN=HSPA5 PE=1 SV=2	0	26	11	654	72.3	5.16	protein metabolism;other metabolic processes;stress response;transport;developmental processes;signal transduction;other biological processes	plasma membrane;other membranes;cytosol;mitochondrion;ER/Golgi;nucleus;other cell component	translation activity;other molecular function	Platelet degranulation ; Antigen Presentation: Folding, assembly and peptide loading of class I MHC; Regulation of HSF1-mediated heat shock response; IRE1alpha activates chaperones; PERK regulates gene expression; ATF6 (ATF6-alpha) activates chaperone genes	Parkin-ubiquitin proteasomal system pathway; Apoptosis-related network due to altered Notch3 in ovarian cancer; Photodynamic therapy-induced unfolded protein response; Prion disease pathway; Unfolded protein response; Orexin receptor pathway	0.893	0.999697	103.2	96.8
P14625	Endoplasmin OS=Homo sapiens OX=9606 GN=HSP90B1 PE=1 SV=1	0	9	5	803	92.4	4.84	cell organization and biogenesis;protein metabolism;other metabolic processes;stress response;transport;other biological processes	non-structural extracellular;plasma membrane;other membranes;cytosol;ER/Golgi;other cell component	signal transduction activity or receptor binding;nucleic acid binding activity;other molecular function	Regulation of Insulin-like Growth Factor (IGF) transport and uptake by Insulin-like Growth Factor Binding Proteins (IGFBPs); Post-translational protein phosphorylation; Interleukin-4 and Interleukin-13 signaling; Scavenging by Class A Receptors; Trafficking and processing of endosomal TLR; ATF6 (ATF6-alpha) activates chaperone genes	Photodynamic therapy-induced unfolded protein response; Focal adhesion: PI3K-Akt-mTOR-signaling pathway; Prion disease pathway; PI3K-Akt signaling pathway; Sudden infant death syndrome (SIDS) susceptibility pathways	0.836	0.990007	54.9	145.1
Q92556	Engulfment and cell motility protein 1 OS=Homo sapiens OX=9606 GN=ELMO1 PE=1 SV=2	0.093	2	1	727	83.8	6.28	cell organization and biogenesis;transport;signal transduction;other biological processes	plasma membrane;other membranes;cytosol;other cell component	other molecular function	Regulation of actin dynamics for phagocytic cup formation; FCGR3A-mediated phagocytosis; VEGFA-VEGFR2 Pathway; PTK6 Regulates RHO GTPases, RAS GTPase and MAP kinases; Nef and signal transduction	Chemokine signaling pathway; CCL18 signaling pathway	1.031	0.968719	97.5	102.5
P21709	Ephrin type-A receptor 1 OS=Homo sapiens OX=9606 GN=EPHA1 PE=1 SV=4	0.065	1	1	976	108.1	6.64	cell adhesion;cell organization and biogenesis;protein metabolism;other metabolic processes;developmental processes;signal transduction;other biological processes	plasma membrane;other membranes;other cell component	kinase activity;other molecular function	EPH-ephrin mediated repulsion of cells; EPHA-mediated growth cone collapse; POU5F1 (OCT4), SOX2, NANOG activate genes related to proliferation		1.027	0.969737	107.7	92.3
Q14507	Epididymal secretory protein E3-alpha OS=Homo sapiens OX=9606 GN=EDDM3A PE=1 SV=2	0.01	4	1	147	17.6	8.35	other biological processes	non-structural extracellular				0.795	0.978915	106.7	93.3
Q9BY44	Eukaryotic translation initiation factor 2A OS=Homo sapiens OX=9606 GN=EIF2A PE=1 SV=3	0.084	6	1	585	64.9	8.87	cell organization and biogenesis;protein metabolism;other metabolic processes;stress response;signal transduction;other biological processes	cytosol;translational apparatus;other cell component	translation activity;nucleic acid binding activity		Photodynamic therapy-induced unfolded protein response; VEGFA-VEGFR2 signaling pathway; 7q11.23 copy number variation syndrome
Q9Y262	Eukaryotic translation initiation factor 3 subunit L OS=Homo sapiens OX=9606 GN=EIF3L PE=1 SV=1	0.093	2	1	564	66.7	6.34	cell organization and biogenesis;protein metabolism;other metabolic processes;other biological processes	cytosol;translational apparatus;nucleus;other cell component	nucleic acid binding activity	L13a-mediated translational silencing of Ceruloplasmin expression; Formation of a pool of free 40S subunits; GTP hydrolysis and joining of the 60S ribosomal subunit; Translation initiation complex formation; Formation of the ternary complex, and subsequently, the 43S complex; Ribosomal scanning and start codon recognition		0.826	0.990007	121.9	78.1
O00471	Exocyst complex component 5 OS=Homo sapiens OX=9606 GN=EXOC5 PE=1 SV=1	0.048	2	1	708	81.8	6.71	cell cycle OR cell proliferation;cell organization and biogenesis;transport;other biological processes	cytosol;other cell component	other molecular function	Translocation of SLC2A4 (GLUT4) to the plasma membrane; Insulin processing; VxPx cargo-targeting to cilium	Ciliary landscape	0.88	0.996123	110.4	89.6
Q9UPT5	Exocyst complex component 7 OS=Homo sapiens OX=9606 GN=EXOC7 PE=1 SV=3	0.045	1	1	735	83.3	6.79	cell cycle OR cell proliferation;cell organization and biogenesis;transport;other biological processes	plasma membrane;other membranes;cytosol;cytoskeleton;other cell component		Translocation of SLC2A4 (GLUT4) to the plasma membrane; Insulin processing; VxPx cargo-targeting to cilium	Angiopoietin-like protein 8 regulatory pathway; Ciliary landscape	1.005	0.978915	134.5	65.5
Q96QU8	Exportin-6 OS=Homo sapiens OX=9606 GN=XPO6 PE=1 SV=1	0.067	1	1	1125	128.8	6.35	transport	plasma membrane;other membranes;cytosol;nucleus;other cell component	other molecular function			1.348	0.508863	94	106
Q16610	Extracellular matrix protein 1 OS=Homo sapiens OX=9606 GN=ECM1 PE=1 SV=2	0	55	20	540	60.6	6.71	stress response;developmental processes;signal transduction;other biological processes	non-structural extracellular;extracellular matrix;other cell component	signal transduction activity or receptor binding;other molecular function	Platelet degranulation		0.854	0.995653	108.7	91.3
P08294	Extracellular superoxide dismutase [Cu-Zn] OS=Homo sapiens OX=9606 GN=SOD3 PE=1 SV=2	0.003	5	1	240	25.8	6.61	other metabolic processes;stress response;other biological processes	extracellular matrix;ER/Golgi;nucleus	other molecular function	Detoxification of Reactive Oxygen Species	Selenium micronutrient network; Vitamin B12 metabolism; Folate metabolism; Nuclear receptors meta-pathway; NRF2 pathway; Copper homeostasis; One-carbon metabolism and related pathways; Oxidative stress response; Male infertility	0.785	0.978915	116.8	83.2
P15311	Ezrin OS=Homo sapiens OX=9606 GN=EZR PE=1 SV=4	0.007	3	1	586	69.4	6.27	cell adhesion;cell cycle OR cell proliferation;cell organization and biogenesis;transport;signal transduction;other biological processes	plasma membrane;other membranes;cytosol;cytoskeleton;nucleus;other cytoplasmic organelle;other cell component	cytoskeletal activity;other molecular function	Netrin-1 signaling; Recycling pathway of L1; Sensory processing of sound by outer hair cells of the cochlea; Sensory processing of sound by inner hair cells of the cochlea	Pathogenic Escherichia coli infection; AGE/RAGE pathway; VEGFA-VEGFR2 signaling pathway; 16p11.2 proximal deletion syndrome; CCL18 signaling pathway; Regulation of actin cytoskeleton; GDNF signaling	0.734	0.926472	113.3	86.7
P52907	F-actin-capping protein subunit alpha-1 OS=Homo sapiens OX=9606 GN=CAPZA1 PE=1 SV=3	0.004	6	1	286	32.9	5.69	cell organization and biogenesis	non-structural extracellular;cytosol;cytoskeleton;other cell component	cytoskeletal activity	MHC class II antigen presentation; COPI-mediated anterograde transport; Advanced glycosylation endproduct receptor signaling; Sensory processing of sound by inner hair cells of the cochlea; HSP90 chaperone cycle for steroid hormone receptors (SHR) in the presence of ligand; COPI-independent Golgi-to-ER retrograde traffic; Gene and protein expression by JAK-STAT signaling after Interleukin-12 stim…
Q96ME1	F-box/LRR-repeat protein 18 OS=Homo sapiens OX=9606 GN=FBXL18 PE=1 SV=2	0.046	1	1	805	88.3	8.32	protein metabolism;other metabolic processes	cytosol;other cell component		Antigen processing: Ubiquitination & Proteasome degradation; FBXL7 down-regulates AURKA during mitotic entry and in early mitosis; Neddylation		0.658	0.731646	133.5	66.5
Q08945	FACT complex subunit SSRP1 OS=Homo sapiens OX=9606 GN=SSRP1 PE=1 SV=1	0.048	2	1	709	81	6.87	cell organization and biogenesis;DNA metabolism;other metabolic processes;stress response;other biological processes	nucleus	nucleic acid binding activity;other molecular function	Regulation of TP53 Activity through Phosphorylation; Formation of RNA Pol II elongation complex ; Formation of HIV elongation complex in the absence of HIV Tat; Formation of HIV-1 elongation complex containing HIV-1 Tat; Pausing and recovery of Tat-mediated HIV elongation; Tat-mediated HIV elongation arrest and recovery; HIV elongation arrest and recovery; Pausing and recovery of HIV elongation; …		1.819	0.0642043	62.5	137.5
O15287	Fanconi anemia group G protein OS=Homo sapiens OX=9606 GN=FANCG PE=1 SV=1	0.007	2	1	622	68.5	5.47	cell organization and biogenesis;protein metabolism;DNA metabolism;other metabolic processes;stress response;developmental processes;other biological processes	plasma membrane;other membranes;cytosol;mitochondrion;nucleus;other cell component	nucleic acid binding activity	Fanconi Anemia Pathway	Retinoblastoma gene in cancer; DNA repair pathways, full network	100	2.3e-16		200
Q16658	Fascin OS=Homo sapiens OX=9606 GN=FSCN1 PE=1 SV=3	0.071	2	1	493	54.5	7.24	cell organization and biogenesis;other biological processes	plasma membrane;other membranes;cytosol;cytoskeleton;other cell component	cytoskeletal activity;other molecular function	Interleukin-4 and Interleukin-13 signaling	VEGFA-VEGFR2 signaling pathway	0.601	0.536302	127.6	72.4
Q01469	Fatty acid-binding protein 5 OS=Homo sapiens OX=9606 GN=FABP5 PE=1 SV=3	0.003	10	1	135	15.2	7.01	other metabolic processes;transport;other biological processes	non-structural extracellular;plasma membrane;other membranes;cytosol;nucleus;other cytoplasmic organelle;other cell component	transporter activity;other molecular function	Neutrophil degranulation; Triglyceride catabolism; Signaling by Retinoic Acid	PPAR signaling pathway; Fatty acid transporters
P15090	Fatty acid-binding protein, adipocyte OS=Homo sapiens OX=9606 GN=FABP4 PE=1 SV=3	0.028	9	1	132	14.7	7.14	transport;other biological processes	cytosol;nucleus;other cell component	signal transduction activity or receptor binding;transporter activity;other molecular function	Transcriptional regulation of white adipocyte differentiation; Triglyceride catabolism	PPAR signaling pathway; FABP4 in ovarian cancer; Fatty acid transporters; Malignant pleural mesothelioma; Familial partial lipodystrophy (FPLD)	0.619	0.592904	117.5	82.5
Q96RD9	Fc receptor-like protein 5 OS=Homo sapiens OX=9606 GN=FCRL5 PE=1 SV=3	0.014	2	1	977	106.4	7.14	signal transduction	plasma membrane;other membranes;other cell component	other molecular function		Extrafollicular B cell activation by SARS-CoV-2	0.71	0.853839	117.3	82.7
Q9Y4F1	FERM, ARHGEF and pleckstrin domain-containing protein 1 OS=Homo sapiens OX=9606 GN=FARP1 PE=1 SV=1	0.003	1	1	1045	118.6	8.15	cell-cell signaling;cell organization and biogenesis;developmental processes;other biological processes	plasma membrane;other membranes;cytosol;cytoskeleton;other cell component	enzyme regulator activity;cytoskeletal activity;other molecular function	RHOF GTPase cycle; RHOA GTPase cycle; RAC1 GTPase cycle; CDC42 GTPase cycle		0.943	0.990007	117.7	82.3
Q9UGM5	Fetuin-B OS=Homo sapiens OX=9606 GN=FETUB PE=1 SV=2	0	36	8	382	42	6.83	other biological processes	non-structural extracellular	enzyme regulator activity			1.451	0.383036	83	117
P35555	Fibrillin-1 OS=Homo sapiens OX=9606 GN=FBN1 PE=1 SV=4	0	1	3	2871	312.1	4.93	cell adhesion;other metabolic processes;developmental processes;signal transduction;other biological processes	non-structural extracellular;extracellular matrix;ER/Golgi	signal transduction activity or receptor binding;extracellular structural activity;other molecular function	Regulation of Insulin-like Growth Factor (IGF) transport and uptake by Insulin-like Growth Factor Binding Proteins (IGFBPs); Post-translational protein phosphorylation; Integrin cell surface interactions; Molecules associated with elastic fibres; Degradation of the extracellular matrix; TGF-beta receptor signaling activates SMADs	Hypothesized pathways in pathogenesis of cardiovascular disease; TGF-beta receptor signaling in skeletal dysplasias; 7q11.23 copy number variation syndrome; Progeria-associated lipodystrophy	1.019	0.971978	119.8	80.2
P02671	Fibrinogen alpha chain OS=Homo sapiens OX=9606 GN=FGA PE=1 SV=2	0	64	87	866	94.9	6.01	cell adhesion;cell organization and biogenesis;protein metabolism;other metabolic processes;stress response;other biological processes	non-structural extracellular;plasma membrane;other membranes;ER/Golgi;other cell component	signal transduction activity or receptor binding;other molecular function	Platelet degranulation ; Regulation of Insulin-like Growth Factor (IGF) transport and uptake by Insulin-like Growth Factor Binding Proteins (IGFBPs); Post-translational protein phosphorylation; Integrin cell surface interactions; Amyloid fiber formation; Common Pathway of Fibrin Clot Formation; ER-Phagosome pathway; Signaling by BRAF and RAF1 fusions; MyD88:MAL(TIRAP) cascade initiated on plasma …	Selenium micronutrient network; Folate metabolism; Blood clotting cascade; Complement system; VEGFA-VEGFR2 signaling pathway; Fibrin complement receptor 3 signaling pathway; COVID-19, thrombosis and anticoagulation; Network map of SARS-CoV-2 signaling pathway	0.773	0.969737	100.5	99.5
P02675	Fibrinogen beta chain OS=Homo sapiens OX=9606 GN=FGB PE=1 SV=2	0	82	93	491	55.9	8.27	cell adhesion;cell organization and biogenesis;protein metabolism;other metabolic processes;stress response;other biological processes	non-structural extracellular;plasma membrane;other membranes;ER/Golgi;other cell component	signal transduction activity or receptor binding;other molecular function	Platelet degranulation ; Integrin cell surface interactions; Common Pathway of Fibrin Clot Formation; ER-Phagosome pathway; Signaling by BRAF and RAF1 fusions; MyD88:MAL(TIRAP) cascade initiated on plasma membrane; MyD88 deficiency (TLR2/4); IRAK4 deficiency (TLR2/4); Regulation of TLR by endogenous ligand; Signaling by moderate kinase activity BRAF mutants; Paradoxical activation of RAF signalin…	Selenium micronutrient network; Folate metabolism; Blood clotting cascade; Complement system; VEGFA-VEGFR2 signaling pathway; Fibrin complement receptor 3 signaling pathway; COVID-19, thrombosis and anticoagulation; Network map of SARS-CoV-2 signaling pathway; Complement and coagulation cascades	0.797	0.978915	105.8	94.2
P02679	Fibrinogen gamma chain OS=Homo sapiens OX=9606 GN=FGG PE=1 SV=3	0	76	69	453	51.5	5.62	cell adhesion;cell organization and biogenesis;protein metabolism;other metabolic processes;stress response;transport;other biological processes	non-structural extracellular;plasma membrane;other membranes;ER/Golgi;other cell component	signal transduction activity or receptor binding;other molecular function	Platelet degranulation ; Regulation of Insulin-like Growth Factor (IGF) transport and uptake by Insulin-like Growth Factor Binding Proteins (IGFBPs); Post-translational protein phosphorylation; Integrin cell surface interactions; Common Pathway of Fibrin Clot Formation; ER-Phagosome pathway; Signaling by BRAF and RAF1 fusions; MyD88:MAL(TIRAP) cascade initiated on plasma membrane; MyD88 deficienc…	Selenium micronutrient network; Folate metabolism; Blood clotting cascade; Complement system; VEGFA-VEGFR2 signaling pathway; Fibrin complement receptor 3 signaling pathway; COVID-19, thrombosis and anticoagulation; Network map of SARS-CoV-2 signaling pathway	0.839	0.990007	106.7	93.3
P02751	Fibronectin OS=Homo sapiens OX=9606 GN=FN1 PE=1 SV=5	0	61	120	2477	272.2	5.5	cell adhesion;cell organization and biogenesis;protein metabolism;other metabolic processes;stress response;developmental processes;signal transduction;other biological processes	non-structural extracellular;extracellular matrix;plasma membrane;other membranes;ER/Golgi;other cell component	signal transduction activity or receptor binding;enzyme regulator activity;other molecular function	Cell surface interactions at the vascular wall; Platelet degranulation ; Regulation of Insulin-like Growth Factor (IGF) transport and uptake by Insulin-like Growth Factor Binding Proteins (IGFBPs); Post-translational protein phosphorylation; Integrin cell surface interactions; ECM proteoglycans; Molecules associated with elastic fibres; Degradation of the extracellular matrix; Interleukin-4 and I…	Mammary gland development pathway - Puberty (Stage 2 of 4); miRNA targets in ECM and membrane receptors; Focal adhesion; Overview of nanoparticle effects; RAC1/PAK1/p38/MMP2 pathway; TGF-beta signaling pathway; Interactions between LOXL4 and oxidative stress pathway; Physico-chemical features and toxicity-associated pathways; TGF-beta signaling in thyroid cells for epithelial-mesenchymal transiti…	0.796	0.978915	114.2	85.8
Q4ZHG4	Fibronectin type III domain-containing protein 1 OS=Homo sapiens OX=9606 GN=FNDC1 PE=2 SV=4	0.007	1	1	1894	205.4	9.32		non-structural extracellular;nucleus				0.621	0.594616	117	83
Q9Y2H6	Fibronectin type-III domain-containing protein 3A OS=Homo sapiens OX=9606 GN=FNDC3A PE=1 SV=4	0.08	1	1	1198	131.8	6.71	cell adhesion;developmental processes;other biological processes	other membranes;cytosol;ER/Golgi;other cell component
P23142	Fibulin-1 OS=Homo sapiens OX=9606 GN=FBLN1 PE=1 SV=4	0	42	19	703	77.2	5.22	cell organization and biogenesis;protein metabolism;other metabolic processes;stress response;developmental processes;other biological processes	non-structural extracellular;extracellular matrix	signal transduction activity or receptor binding;enzyme regulator activity;extracellular structural activity;other molecular function	Molecules associated with elastic fibres		1.156	0.788686	87.6	112.4
Q15485	Ficolin-2 OS=Homo sapiens OX=9606 GN=FCN2 PE=1 SV=2	0	19	4	313	34	6.77	protein metabolism;stress response;transport;signal transduction;other biological processes	non-structural extracellular;extracellular matrix;plasma membrane;other membranes;other cell component	signal transduction activity or receptor binding;other molecular function	Initial triggering of complement; Ficolins bind to repetitive carbohydrate structures on the target cell surface	Complement system; Complement system in neuronal development and plasticity	0.814	0.990007	148.3	51.7
O75636	Ficolin-3 OS=Homo sapiens OX=9606 GN=FCN3 PE=1 SV=2	0	33	9	299	32.9	6.67	protein metabolism;stress response;transport;signal transduction;other biological processes	non-structural extracellular;extracellular matrix;plasma membrane;other membranes;other cell component	other molecular function	Initial triggering of complement; Ficolins bind to repetitive carbohydrate structures on the target cell surface	Complement system in neuronal development and plasticity	0.815	0.990007	105.9	94.1
P21333	Filamin-A OS=Homo sapiens OX=9606 GN=FLNA PE=1 SV=4	0.002	1	1	2647	280.6	6.06	cell cycle OR cell proliferation;cell organization and biogenesis;protein metabolism;other metabolic processes;stress response;transport;developmental processes;signal transduction;other biological processes	non-structural extracellular;plasma membrane;other membranes;cytosol;cytoskeleton;ER/Golgi;nucleus;other cell component	signal transduction activity or receptor binding;cytoskeletal activity;other molecular function	Platelet degranulation ; GP1b-IX-V activation signalling; OAS antiviral response; RHO GTPases activate PAKs; Cell-extracellular matrix interactions	Androgen receptor signaling pathway; Prolactin signaling pathway; Focal adhesion; Hypothesized pathways in pathogenesis of cardiovascular disease; MAPK signaling pathway; IL-4 signaling pathway; Ebola virus infection in host; Joubert syndrome	1.89	0.0452363	69.4	130.6
Q14315	Filamin-C OS=Homo sapiens OX=9606 GN=FLNC PE=1 SV=3	0	4	7	2725	290.8	5.97	cell organization and biogenesis	plasma membrane;other membranes;cytosol;cytoskeleton;other cell component	cytoskeletal activity;other molecular function	Cell-extracellular matrix interactions	Focal adhesion; MAPK signaling pathway; Ebola virus infection in host	1.13	0.837648	136.1	63.9
P30043	Flavin reductase (NADPH) OS=Homo sapiens OX=9606 GN=BLVRB PE=1 SV=3	0	52	7	206	22.1	7.65	other metabolic processes	plasma membrane;other membranes;cytosol;nucleus;other cell component	other molecular function	Cytoprotection by HMOX1; Heme degradation	Nuclear receptors meta-pathway; NRF2 pathway; IL-10 anti-inflammatory signaling pathway	1.203	0.730261	98.9	101.1
Q05397	Focal adhesion kinase 1 OS=Homo sapiens OX=9606 GN=PTK2 PE=1 SV=2	0.034	1	1	1052	119.2	6.62	cell organization and biogenesis;protein metabolism;other metabolic processes;stress response;transport;developmental processes;signal transduction;other biological processes	plasma membrane;other membranes;cytosol;cytoskeleton;nucleus;other cell component	signal transduction activity or receptor binding;cytoskeletal activity;kinase activity;other molecular function	Regulation of actin dynamics for phagocytic cup formation; FCGR3A-mediated phagocytosis; MET activates PTK2 signaling; GRB2:SOS provides linkage to MAPK signaling for Integrins ; p130Cas linkage to MAPK signaling for integrins; VEGFA-VEGFR2 Pathway; DCC mediated attractive signaling; EPHB-mediated forward signaling; RHO GTPases Activate WASPs and WAVEs; Signal regulatory protein family interactio…	Androgen receptor signaling pathway; Integrin-mediated cell adhesion; RANKL/RANK signaling pathway; Leptin signaling pathway; Prolactin signaling pathway; Corticotropin-releasing hormone signaling pathway; Alpha 6 beta 4 signaling pathway; Primary focal segmental glomerulosclerosis (FSGS); Apoptosis-related network due to altered Notch3 in ovarian cancer; Focal adhesion; Hepatocyte growth factor …	0.539	0.365809	128	72
Q12841	Follistatin-related protein 1 OS=Homo sapiens OX=9606 GN=FSTL1 PE=1 SV=1	0	30	7	308	35	5.52	other biological processes	non-structural extracellular;ER/Golgi	other molecular function	Regulation of Insulin-like Growth Factor (IGF) transport and uptake by Insulin-like Growth Factor Binding Proteins (IGFBPs); Post-translational protein phosphorylation; Signaling by BMP		0.815	0.990007	103.1	96.9
P04075	Fructose-bisphosphate aldolase A OS=Homo sapiens OX=9606 GN=ALDOA PE=1 SV=2	0	65	14	364	39.4	8.09	cell organization and biogenesis;other metabolic processes;other biological processes	non-structural extracellular;cytosol;cytoskeleton;other cell component	cytoskeletal activity;other molecular function	Neutrophil degranulation; Platelet degranulation ; Gluconeogenesis; Glycolysis	VEGFA-VEGFR2 signaling pathway; Clear cell renal cell carcinoma pathways; Aerobic glycolysis; 16p11.2 proximal deletion syndrome; Glycolysis and gluconeogenesis; Sudden infant death syndrome (SIDS) susceptibility pathways	0.909	0.996123	114	86
P05062	Fructose-bisphosphate aldolase B OS=Homo sapiens OX=9606 GN=ALDOB PE=1 SV=2	0	5	1	364	39.4	7.87	cell organization and biogenesis;other metabolic processes;other biological processes	cytosol;cytoskeleton	cytoskeletal activity;other molecular function	Gluconeogenesis; Glycolysis; Fructose catabolism; Hereditary fructose intolerance	Clear cell renal cell carcinoma pathways; Metabolic reprogramming in colon cancer; Disorders of fructose metabolism; Glycolysis and gluconeogenesis; Polyol pathway	100	2.3e-16		200
P09972	Fructose-bisphosphate aldolase C OS=Homo sapiens OX=9606 GN=ALDOC PE=1 SV=2	0	18	1	364	39.4	6.87	other metabolic processes;other biological processes	non-structural extracellular;cytosol;cytoskeleton;other cell component	cytoskeletal activity;other molecular function	Neutrophil degranulation; Gluconeogenesis; Glycolysis	Clear cell renal cell carcinoma pathways; Glycolysis and gluconeogenesis	0.619	0.592904	127.1	72.9
P07954	Fumarate hydratase, mitochondrial OS=Homo sapiens OX=9606 GN=FH PE=1 SV=3	0.058	2	1	510	54.6	8.76	DNA metabolism;other metabolic processes;stress response;other biological processes	cytosol;mitochondrion;nucleus;other cell component	other molecular function	Citric acid cycle (TCA cycle)	TCA cycle and deficiency of pyruvate dehydrogenase complex (PDHc); Amino acid metabolism; Krebs cycle disorders; Type 2 papillary renal cell carcinoma; Metabolic reprogramming in colon cancer; TCA cycle in senescence; TCA cycle (aka Krebs or citric acid cycle)	1.411	0.447037	82.4	117.6
Q12849	G-rich sequence factor 1 OS=Homo sapiens OX=9606 GN=GRSF1 PE=1 SV=3	0.05	2	1	480	53.1	6.19	RNA metabolism OR transcription;other metabolic processes;developmental processes;other biological processes	mitochondrion;nucleus;other cell component	nucleic acid binding activity	Viral mRNA Translation	VEGFA-VEGFR2 signaling pathway	0.473	0.139691	131.7	68.3
Q13569	G/T mismatch-specific thymine DNA glycosylase OS=Homo sapiens OX=9606 GN=TDG PE=1 SV=2	0.003	3	1	410	46	6.8	cell organization and biogenesis;DNA metabolism;other metabolic processes;stress response;other biological processes	plasma membrane;other membranes;nucleus	nucleic acid binding activity;other molecular function	Recognition and association of DNA glycosylase with site containing an affected pyrimidine; Cleavage of the damaged pyrimidine ; SUMOylation of DNA damage response and repair proteins; Displacement of DNA glycosylase by APEX1; TET1,2,3 and TDG demethylate DNA	Fluoropyrimidine activity; Base excision repair; DNA repair pathways, full network	0.839	0.990007	113	87
P51570	Galactokinase OS=Homo sapiens OX=9606 GN=GALK1 PE=1 SV=1	0.091	3	1	392	42.2	6.46	other metabolic processes	cytosol;other cell component	kinase activity;other molecular function	Galactose catabolism; Defective GALK1 causes GALCT2	Disorders of galactose metabolism	1.514	0.293386	69.3	130.7
Q08380	Galectin-3-binding protein OS=Homo sapiens OX=9606 GN=LGALS3BP PE=1 SV=1	0	42	18	585	65.3	5.27	cell adhesion;stress response;transport;signal transduction	non-structural extracellular;other membranes;other cell component	other molecular function	Platelet degranulation	Network map of SARS-CoV-2 signaling pathway	0.666	0.757661	121.2	78.8
Q3ZCW2	Galectin-related protein OS=Homo sapiens OX=9606 GN=LGALSL PE=1 SV=2	0.059	5	1	172	19	5.35			other molecular function			0.697	0.835683	116.6	83.4
P09104	Gamma-enolase OS=Homo sapiens OX=9606 GN=ENO2 PE=1 SV=3	0	14	1	434	47.2	5.03	other metabolic processes;other biological processes	plasma membrane;other membranes;cytosol;other cell component	other molecular function	Gluconeogenesis; Glycolysis	Clear cell renal cell carcinoma pathways; Glycolysis and gluconeogenesis	0.337	0.00380435	133	67
Q92820	Gamma-glutamyl hydrolase OS=Homo sapiens OX=9606 GN=GGH PE=1 SV=2	0.003	4	1	318	35.9	7.11	other metabolic processes	non-structural extracellular;other cytoplasmic organelle;other cell component	other molecular function	Neutrophil degranulation	Fluoropyrimidine activity	1.056	0.954826	106.6	93.4
Q8TB36	Ganglioside-induced differentiation-associated protein 1 OS=Homo sapiens OX=9606 GN=GDAP1 PE=1 SV=3	0.014	4	1	358	41.3	8.34	cell organization and biogenesis;other metabolic processes;transport;other biological processes	other membranes;cytosol;mitochondrion;other cytoplasmic organelle		Class I peroxisomal membrane protein import	Intracellular trafficking proteins involved in CMT neuropathy	1.292	0.570554	88.3	111.7
P06396	Gelsolin OS=Homo sapiens OX=9606 GN=GSN PE=1 SV=1	0	66	40	782	85.6	6.28	cell organization and biogenesis;protein metabolism;other metabolic processes;stress response;transport;developmental processes;other biological processes	non-structural extracellular;plasma membrane;other membranes;cytosol;cytoskeleton;other cell component	cytoskeletal activity;other molecular function	Neutrophil degranulation; Amyloid fiber formation; Sensory processing of sound by outer hair cells of the cochlea; Caspase-mediated cleavage of cytoskeletal proteins	Ebola virus infection in host; Regulation of actin cytoskeleton	1.121	0.845756	95.9	104.1
P35269	General transcription factor IIF subunit 1 OS=Homo sapiens OX=9606 GN=GTF2F1 PE=1 SV=2	0.034	2	1	517	58.2	7.49	RNA metabolism OR transcription;other metabolic processes;other biological processes	nucleus;other cell component	enzyme regulator activity;nucleic acid binding activity;other molecular function	Estrogen-dependent gene expression; mRNA Splicing - Major Pathway; Processing of Capped Intron-Containing Pre-mRNA; Formation of RNA Pol II elongation complex ; Formation of HIV elongation complex in the absence of HIV Tat; Formation of HIV-1 elongation complex containing HIV-1 Tat; Pausing and recovery of Tat-mediated HIV elongation; Tat-mediated HIV elongation arrest and recovery; HIV elongatio…		1.016	0.978026	99.3	100.7
P46926	Glucosamine-6-phosphate isomerase 1 OS=Homo sapiens OX=9606 GN=GNPDA1 PE=1 SV=1	0.017	6	1	289	32.6	6.92	other metabolic processes;other biological processes	cytosol;other cell component	other molecular function	Glycolysis		2.196	0.00870973	30.9	169.1
P06744	Glucose-6-phosphate isomerase OS=Homo sapiens OX=9606 GN=GPI PE=1 SV=4	0	7	3	558	63.1	8.32	other metabolic processes;stress response;developmental processes;signal transduction;other biological processes	non-structural extracellular;plasma membrane;other membranes;cytosol;nucleus;other cell component	signal transduction activity or receptor binding;other molecular function	Neutrophil degranulation; Gluconeogenesis; Glycolysis; TP53 Regulates Metabolic Genes	Cori cycle; Clear cell renal cell carcinoma pathways; Metabolic reprogramming in colon cancer; Aerobic glycolysis; Disorders of fructose metabolism; Glycolysis and gluconeogenesis	1.34	0.519715	76.7	123.3
P14314	Glucosidase 2 subunit beta OS=Homo sapiens OX=9606 GN=PRKCSH PE=1 SV=2	0	12	5	528	59.4	4.41	protein metabolism;other metabolic processes;developmental processes;signal transduction	ER/Golgi;other cell component	other molecular function	Regulation of Insulin-like Growth Factor (IGF) transport and uptake by Insulin-like Growth Factor Binding Proteins (IGFBPs); Post-translational protein phosphorylation; Advanced glycosylation endproduct receptor signaling; Maturation of spike protein; Calnexin/calreticulin cycle; Maturation of spike protein		0.877	0.996123	107.3	92.7
Q06210	Glutamine--fructose-6-phosphate aminotransferase [isomerizing] 1 OS=Homo sapiens OX=9606 GN=GFPT1 PE=1 SV=3	0.028	2	1	699	78.8	7.11	protein metabolism;other metabolic processes;other biological processes	cytosol	other molecular function	XBP1(S) activates chaperone genes; Synthesis of UDP-N-acetyl-glucosamine; Defective GFPT1 causes CMSTA1		1.444	0.392132	75.4	124.6
P22352	Glutathione peroxidase 3 OS=Homo sapiens OX=9606 GN=GPX3 PE=1 SV=2	0	35	8	226	25.5	8.13	other metabolic processes;stress response;other biological processes	non-structural extracellular	other molecular function	Detoxification of Reactive Oxygen Species	Glutathione metabolism; Selenium micronutrient network; Folate metabolism; Nuclear receptors meta-pathway; NRF2 pathway; One-carbon metabolism and related pathways; Oxidative stress response; Metapathway biotransformation Phase I and II	0.966	0.990007	97.2	102.8
P59796	Glutathione peroxidase 6 OS=Homo sapiens OX=9606 GN=GPX6 PE=2 SV=2	0.028	3	1	221	25	6.67	stress response;other biological processes	non-structural extracellular	other molecular function	Detoxification of Reactive Oxygen Species	Selenium micronutrient network; Folate metabolism; One-carbon metabolism and related pathways	0.762	0.964571	122.8	77.2
P00390	Glutathione reductase, mitochondrial OS=Homo sapiens OX=9606 GN=GSR PE=1 SV=2	0.003	4	1	522	56.2	8.5	other metabolic processes;stress response;other biological processes	plasma membrane;other membranes;cytosol;mitochondrion	other molecular function		Glutathione metabolism; Selenium micronutrient network; Nuclear receptors meta-pathway; NRF2 pathway; Amino acid metabolism; One-carbon metabolism and related pathways; Oxidative stress response; Vitamin D-sensitive calcium signaling in depression; Sulfation biotransformation reaction; Metapathway biotransformation Phase I and II	0.01	2.3e-16	200
P78417	Glutathione S-transferase omega-1 OS=Homo sapiens OX=9606 GN=GSTO1 PE=1 SV=2	0.001	10	2	241	27.5	6.6	other metabolic processes;signal transduction;other biological processes	cytosol;other cell component	other molecular function	Gene and protein expression by JAK-STAT signaling after Interleukin-12 stimulation; Glutathione conjugation; Methylation; Vitamin C (ascorbate) metabolism	Myometrial relaxation and contraction pathways; Metapathway biotransformation Phase I and II	0.732	0.925948	100.6	99.4
P09211	Glutathione S-transferase P OS=Homo sapiens OX=9606 GN=GSTP1 PE=1 SV=2	0	31	4	210	23.3	5.64	cell cycle OR cell proliferation;other metabolic processes;stress response;developmental processes;other biological processes	non-structural extracellular;cytosol;mitochondrion;nucleus;other cell component	enzyme regulator activity;other molecular function	Neutrophil degranulation; Detoxification of Reactive Oxygen Species; Paracetamol ADME; Glutathione conjugation	Nuclear receptors meta-pathway; NRF2 pathway; Photodynamic therapy-induced NFE2L2 (NRF2) survival signaling; Exercise-induced circadian regulation; Arachidonate epoxygenase / epoxide hydrolase; Metapathway biotransformation Phase I and II	0.758	0.964571	112	88
P48637	Glutathione synthetase OS=Homo sapiens OX=9606 GN=GSS PE=1 SV=1	0.004	3	1	474	52.4	5.92	other metabolic processes;stress response;developmental processes;other biological processes	cytosol	other molecular function	Glutathione synthesis and recycling; Defective GSS causes GSS deficiency	Glutathione metabolism; Trans-sulfuration and one-carbon metabolism; Amino acid metabolism; One-carbon metabolism and related pathways; Ferroptosis; Gamma-glutamyl cycle for the biosynthesis and degradation of glutathione, including diseases; Metapathway biotransformation Phase I and II
P04406	Glyceraldehyde-3-phosphate dehydrogenase OS=Homo sapiens OX=9606 GN=GAPDH PE=1 SV=3	0	56	12	335	36	8.46	cell organization and biogenesis;protein metabolism;other metabolic processes;stress response;other biological processes	plasma membrane;other membranes;cytosol;cytoskeleton;nucleus;other cell component	enzyme regulator activity;cytoskeletal activity;other molecular function	Gluconeogenesis; Glycolysis	Cori cycle; Alzheimer's disease and miRNA effects; HIF1A and PPARG regulation of glycolysis; VEGFA-VEGFR2 signaling pathway; Clear cell renal cell carcinoma pathways; Metabolic reprogramming in colon cancer; Aerobic glycolysis; 7q11.23 copy number variation syndrome; Glycolysis in senescence; Alzheimer's disease; Glycolysis and gluconeogenesis; Sudden infant death syndrome (SIDS) susceptibility p…	0.577	0.476947	111.2	88.8
Q14410	Glycerol kinase 2 OS=Homo sapiens OX=9606 GN=GK2 PE=2 SV=2	0.059	2	1	553	60.6	5.77	cell organization and biogenesis;other metabolic processes;other biological processes	other membranes;cytoskeleton;mitochondrion	kinase activity;other molecular function	Triglyceride biosynthesis	Fatty acid beta-oxidation; Triacylglyceride synthesis; PPAR signaling pathway	1.054	0.954826	101.8	98.2
Q14409	Glycerol kinase 3 OS=Homo sapiens OX=9606 GN=GK3P PE=2 SV=2	0.017	1	1	553	60.6	6.39	other metabolic processes	other membranes;mitochondrion	kinase activity;other molecular function	Triglyceride biosynthesis	PPAR signaling pathway	0.576	0.473004	128.2	71.8
P32189	Glycerol kinase OS=Homo sapiens OX=9606 GN=GK PE=1 SV=3	0.017	1	1	559	61.2	6.54	other metabolic processes	other membranes;cytosol;mitochondrion	kinase activity;other molecular function	Triglyceride biosynthesis	Fatty acid beta-oxidation; Type II diabetes mellitus; Triacylglyceride synthesis	0.576	0.473004	128.2	71.8
P13807	Glycogen [starch] synthase, muscle OS=Homo sapiens OX=9606 GN=GYS1 PE=1 SV=2	0.004	1	1	737	83.7	6.18	other metabolic processes;developmental processes	cytosol;other cell component	other molecular function	Glycogen synthesis; Myoclonic epilepsy of Lafora; Glycogen storage disease type XV (GYG1); Glycogen storage disease type 0 (muscle GYS1)	AMP-activated protein kinase (AMPK) signaling; Angiopoietin-like protein 8 regulatory pathway; Focal adhesion: PI3K-Akt-mTOR-signaling pathway; PI3K-Akt signaling pathway; Insulin signaling; Glycogen synthesis and degradation; Disorders of galactose metabolism ; 2q37 copy number variation syndrome	0.261	8.95524e-05	163.6	36.4
P35052	Glypican-1 OS=Homo sapiens OX=9606 GN=GPC1 PE=1 SV=2	0	6	2	558	61.6	7.3	cell organization and biogenesis;protein metabolism;other metabolic processes;developmental processes;other biological processes	non-structural extracellular;extracellular matrix;plasma membrane;other membranes;cytosol;ER/Golgi;nucleus;other cytoplasmic organelle;other cell component	other molecular function	Cell surface interactions at the vascular wall; Signaling by ROBO receptors; Retinoid metabolism and transport; A tetrasaccharide linker sequence is required for GAG synthesis; HS-GAG biosynthesis; HS-GAG degradation; Defective B4GALT7 causes EDS, progeroid type; Defective B3GAT3 causes JDSSDHD; Defective EXT2 causes exostoses 2; Defective EXT1 causes exostoses 1, TRPS2 and CHDS; Defective B3GALT…	VEGFA-VEGFR2 signaling pathway; 2q37 copy number variation syndrome	0.318	0.00181745	165	35
Q9H4G4	Golgi-associated plant pathogenesis-related protein 1 OS=Homo sapiens OX=9606 GN=GLIPR2 PE=1 SV=3	0	17	2	154	17.2	9.41	other biological processes	non-structural extracellular;other membranes;ER/Golgi	other molecular function			1.025	0.969737	91.9	108.1
Q14789	Golgin subfamily B member 1 OS=Homo sapiens OX=9606 GN=GOLGB1 PE=1 SV=2	0.069	0	1	3259	375.8	5	cell cycle OR cell proliferation;cell organization and biogenesis;other biological processes	other membranes;cytosol;ER/Golgi	nucleic acid binding activity	Golgi Associated Vesicle Biogenesis; COPI-mediated anterograde transport; Signaling by FLT3 fusion proteins		0.682	0.785711	110.3	89.7
P62826	GTP-binding nuclear protein Ran OS=Homo sapiens OX=9606 GN=RAN PE=1 SV=3	0.005	7	2	216	24.4	7.49	cell cycle OR cell proliferation;cell organization and biogenesis;DNA metabolism;other metabolic processes;transport;developmental processes;other biological processes	cytosol;cytoskeleton;nucleus;other cytoplasmic organelle;other cell component	other molecular function	Transcriptional regulation by small RNAs; tRNA processing in the nucleus; Nuclear import of Rev protein; Rev-mediated nuclear export of HIV RNA; NEP/NS2 Interacts with the Cellular Export Machinery; Regulation of cholesterol biosynthesis by SREBP (SREBF); MicroRNA (miRNA) biogenesis; Postmitotic nuclear pore complex (NPC) reformation	Androgen receptor signaling pathway; miRNA biogenesis; 22q11.2 copy number variation syndrome	1.275	0.59347	75.2	124.8
Q9BZE4	GTP-binding protein 4 OS=Homo sapiens OX=9606 GN=GTPBP4 PE=1 SV=3	0.083	2	1	634	73.9	9.5	RNA metabolism OR transcription;other metabolic processes;other biological processes	other membranes;cytosol;nucleus;other cell component	other molecular function			1.011	0.978915	98.5	101.5
Q8NHV1	GTPase IMAP family member 7 OS=Homo sapiens OX=9606 GN=GIMAP7 PE=1 SV=1	0.013	2	1	300	34.5	6.46	other metabolic processes	cytosol;ER/Golgi;other cell component	other molecular function			0.01	2.3e-16	200
Q14C86	GTPase-activating protein and VPS9 domain-containing protein 1 OS=Homo sapiens OX=9606 GN=GAPVD1 PE=1 SV=2	0.041	0	1	1478	164.9	5.22	transport;signal transduction;other biological processes	plasma membrane;other membranes;cytosol;other cytoplasmic organelle;other cell component	enzyme regulator activity;other molecular function	Clathrin-mediated endocytosis; RAB GEFs exchange GTP for GDP on RABs		0.879	0.996123	99.3	100.7
Q96PP9	Guanylate-binding protein 4 OS=Homo sapiens OX=9606 GN=GBP4 PE=1 SV=2	0.007	1	1	640	73.1	6.02	stress response	plasma membrane;other membranes;cytosol;ER/Golgi;nucleus;other cell component	other molecular function	Interferon gamma signaling		1.545	0.256402	102.2	97.8
P51790	H(+)/Cl(-) exchange transporter 3 OS=Homo sapiens OX=9606 GN=CLCN3 PE=1 SV=2	0.058	1	1	818	90.9	6.28	cell-cell signaling;cell organization and biogenesis;transport;other biological processes	plasma membrane;other membranes;ER/Golgi;other cytoplasmic organelle;other cell component	transporter activity;other molecular function	Stimuli-sensing channels		1.821	0.0637897	69.9	130.1
P00738	Haptoglobin OS=Homo sapiens OX=9606 GN=HP PE=1 SV=1	0	81	47	406	45.2	6.58	protein metabolism;other metabolic processes;stress response;other biological processes	non-structural extracellular;other cell component	other molecular function	Scavenging of heme from plasma; Neutrophil degranulation	Network map of SARS-CoV-2 signaling pathway	0.818	0.990007	119.7	80.3
P00739	Haptoglobin-related protein OS=Homo sapiens OX=9606 GN=HPR PE=2 SV=2	0	70	9	348	39	7.09	protein metabolism;other metabolic processes;stress response;other biological processes	non-structural extracellular	other molecular function	Scavenging of heme from plasma		1.138	0.82894	80.4	119.6
Q9Y6N9	Harmonin OS=Homo sapiens OX=9606 GN=USH1C PE=1 SV=3	0.013	1	1	552	62.2	5.49	cell cycle OR cell proliferation;cell organization and biogenesis;developmental processes;other biological processes	plasma membrane;other membranes;cytosol;cytoskeleton;other cell component	cytoskeletal activity	Sensory processing of sound by outer hair cells of the cochlea; Sensory processing of sound by inner hair cells of the cochlea	Ciliary landscape	0.91	0.996123	90.3	109.7
P34931	Heat shock 70 kDa protein 1-like OS=Homo sapiens OX=9606 GN=HSPA1L PE=1 SV=2	0	6	0	641	70.3	6.02	stress response;transport;other biological processes	plasma membrane;other membranes;cytosol;mitochondrion;nucleus;other cell component	other molecular function	HSP90 chaperone cycle for steroid hormone receptors (SHR) in the presence of ligand; Attenuation phase; Regulation of HSF1-mediated heat shock response	Parkin-ubiquitin proteasomal system pathway; MAPK signaling pathway; Measles virus infection	0.951	0.990007	109	91
P0DMV9	Heat shock 70 kDa protein 1B OS=Homo sapiens OX=9606 GN=HSPA1B PE=1 SV=1	0	6	1	641	70	5.66	RNA metabolism OR transcription;other metabolic processes;stress response;transport;other biological processes	non-structural extracellular;plasma membrane;other membranes;cytosol;cytoskeleton;mitochondrion;ER/Golgi;nucleus;other cell component	signal transduction activity or receptor binding;other molecular function	Neutrophil degranulation; HSP90 chaperone cycle for steroid hormone receptors (SHR) in the presence of ligand; Attenuation phase; Regulation of HSF1-mediated heat shock response	Apoptosis modulation and signaling; Parkin-ubiquitin proteasomal system pathway; MAPK signaling pathway; Apoptosis modulation by HSP70; VEGFA-VEGFR2 signaling pathway; Measles virus infection	0.65	0.708318	123.5	76.5
P34932	Heat shock 70 kDa protein 4 OS=Homo sapiens OX=9606 GN=HSPA4 PE=1 SV=4	0.079	1	1	840	94.3	5.19	cell organization and biogenesis;stress response;transport	non-structural extracellular;cytosol;mitochondrion;nucleus	other molecular function	Regulation of HSF1-mediated heat shock response	Parkin-ubiquitin proteasomal system pathway	0.569	0.463677	133.9	66.1
P17066	Heat shock 70 kDa protein 6 OS=Homo sapiens OX=9606 GN=HSPA6 PE=1 SV=2	0	2	0	643	71	6.14	stress response;transport;other biological processes	non-structural extracellular;plasma membrane;other membranes;cytosol;cytoskeleton;nucleus;other cell component	other molecular function	Neutrophil degranulation; Regulation of HSF1-mediated heat shock response	Parkin-ubiquitin proteasomal system pathway; MAPK signaling pathway; Measles virus infection	0.951	0.990007	109	91
P11142	Heat shock cognate 71 kDa protein OS=Homo sapiens OX=9606 GN=HSPA8 PE=1 SV=1	0	15	4	646	70.9	5.52	cell organization and biogenesis;protein metabolism;RNA metabolism OR transcription;other metabolic processes;stress response;transport;other biological processes	non-structural extracellular;plasma membrane;other membranes;cytosol;nucleus;other cytoplasmic organelle;other cell component	signal transduction activity or receptor binding;other molecular function	Neutrophil degranulation; CHL1 interactions; Clathrin-mediated endocytosis; Golgi Associated Vesicle Biogenesis; Interleukin-4 and Interleukin-13 signaling; HSP90 chaperone cycle for steroid hormone receptors (SHR) in the presence of ligand; AUF1 (hnRNP D0) binds and destabilizes mRNA; Chaperone Mediated Autophagy; Attenuation phase; mRNA Splicing - Major Pathway; Late endosomal microautophagy; R…	Parkin-ubiquitin proteasomal system pathway; MAPK signaling pathway; Exercise-induced circadian regulation; Measles virus infection; Extrafollicular B cell activation by SARS-CoV-2	1.201	0.731646	90.6	109.4
P04792	Heat shock protein beta-1 OS=Homo sapiens OX=9606 GN=HSPB1 PE=1 SV=2	0.012	8	1	205	22.8	6.4	stress response;transport;signal transduction;other biological processes	plasma membrane;cytosol;cytoskeleton;nucleus;other cell component	enzyme regulator activity;other molecular function	AUF1 (hnRNP D0) binds and destabilizes mRNA; MAPK6/MAPK4 signaling; Extra-nuclear estrogen signaling; VEGFA-VEGFR2 Pathway	Apoptosis-related network due to altered Notch3 in ovarian cancer; Fas ligand pathway and stress induction of heat shock proteins; MAPK signaling pathway; ATM signaling in development and disease ; VEGFA-VEGFR2 signaling pathway; p38 MAPK signaling pathway; Extracellular vesicles in the crosstalk of cardiac cells; Ferroptosis; IL-18 signaling pathway; Intracellular trafficking proteins involved i…
Q14568	Heat shock protein HSP 90-alpha A2 OS=Homo sapiens OX=9606 GN=HSP90AA2P PE=1 SV=2	0	12	1	343	39.3	4.65	other biological processes	other cell component	other molecular function			0.967	0.990007	103.7	96.3
P07900	Heat shock protein HSP 90-alpha OS=Homo sapiens OX=9606 GN=HSP90AA1 PE=1 SV=5	0	26	8	732	84.6	5.02	cell organization and biogenesis;protein metabolism;DNA metabolism;other metabolic processes;stress response;transport;developmental processes;other biological processes	non-structural extracellular;plasma membrane;other membranes;cytosol;mitochondrion;nucleus;other cytoplasmic organelle;other cell component	enzyme regulator activity;cytoskeletal activity;other molecular function	Regulation of actin dynamics for phagocytic cup formation; Neutrophil degranulation; Estrogen-dependent gene expression; Regulation of necroptotic cell death; Interleukin-4 and Interleukin-13 signaling; SARS-CoV-2 activates/modulates innate and adaptive immune responses; The role of GTSE1 in G2/M progression after G2 checkpoint; HSP90 chaperone cycle for steroid hormone receptors (SHR) in the pre…	Nucleotide-binding oligomerization domain (NOD) pathway; TNF-alpha signaling pathway; Corticotropin-releasing hormone signaling pathway; Aryl hydrocarbon receptor pathway; Ebstein-Barr virus LMP1 signaling; Aryl hydrocarbon receptor pathway; Constitutive androstane receptor pathway; Pregnane X receptor pathway; Glucocorticoid receptor pathway; Nuclear receptors meta-pathway; NRF2 pathway; VEGFA-V…	0.809	0.990007	99.7	100.3
P08238	Heat shock protein HSP 90-beta OS=Homo sapiens OX=9606 GN=HSP90AB1 PE=1 SV=4	0	25	6	724	83.2	5.03	cell organization and biogenesis;DNA metabolism;other metabolic processes;stress response;developmental processes;other biological processes	non-structural extracellular;plasma membrane;other membranes;cytosol;nucleus;other cytoplasmic organelle;other cell component	signal transduction activity or receptor binding;enzyme regulator activity;cytoskeletal activity;nucleic acid binding activity;other molecular function	Regulation of actin dynamics for phagocytic cup formation; Neutrophil degranulation; Estrogen-dependent gene expression; Purinergic signaling in leishmaniasis infection; SARS-CoV-2 activates/modulates innate and adaptive immune responses; The role of GTSE1 in G2/M progression after G2 checkpoint; HSP90 chaperone cycle for steroid hormone receptors (SHR) in the presence of ligand; Potential therap…	Nuclear receptors meta-pathway; NRF2 pathway; Focal adhesion: PI3K-Akt-mTOR-signaling pathway; PI3K-Akt signaling pathway	1.021	0.969737	73.2	126.8
P54652	Heat shock-related 70 kDa protein 2 OS=Homo sapiens OX=9606 GN=HSPA2 PE=1 SV=1	0	6	0	639	70	5.74	cell cycle OR cell proliferation;cell organization and biogenesis;stress response;transport;other biological processes	plasma membrane;other membranes;cytosol;cytoskeleton;nucleus;other cell component	cytoskeletal activity;other molecular function	Meiotic synapsis; HSP90 chaperone cycle for steroid hormone receptors (SHR) in the presence of ligand; Attenuation phase; Regulation of HSF1-mediated heat shock response	Parkin-ubiquitin proteasomal system pathway; MAPK signaling pathway; Measles virus infection; 7q11.23 copy number variation syndrome	0.951	0.990007	109	91
Q6ZRS2	Helicase SRCAP OS=Homo sapiens OX=9606 GN=SRCAP PE=1 SV=3	0.077	0	1	3230	343.3	5.96	cell organization and biogenesis;protein metabolism;other metabolic processes;other biological processes	ER/Golgi;nucleus;other cell component	nucleic acid binding activity;other molecular function		Pathways affected in adenoid cystic carcinoma	2.046	0.0202805	27	173
Q9BYK8	Helicase with zinc finger domain 2 OS=Homo sapiens OX=9606 GN=HELZ2 PE=1 SV=6	0.069	0	1	2649	294.5	7.49	RNA metabolism OR transcription;other metabolic processes;other biological processes	nucleus;other cell component	nucleic acid binding activity;other molecular function	PPARA activates gene expression; Heme signaling; Cytoprotection by HMOX1; BMAL1:CLOCK,NPAS2 activates circadian gene expression; Transcriptional regulation of white adipocyte differentiation; Transcriptional activation of mitochondrial biogenesis; Activation of gene expression by SREBF (SREBP); RORA activates gene expression		1.235	0.66386	99.4	100.6
P69905	Hemoglobin subunit alpha OS=Homo sapiens OX=9606 GN=HBA1 PE=1 SV=2	0	85	25	142	15.2	8.68	other metabolic processes;stress response;transport;other biological processes	non-structural extracellular;cytosol;translational apparatus;other cell component	other molecular function	Scavenging of heme from plasma; Erythrocytes take up carbon dioxide and release oxygen; Erythrocytes take up oxygen and release carbon dioxide; Heme signaling; Cytoprotection by HMOX1	Selenium micronutrient network; Vitamin B12 metabolism; Folate metabolism; Effects of nitric oxide	0.511	0.256402	119.4	80.6
P68871	Hemoglobin subunit beta OS=Homo sapiens OX=9606 GN=HBB PE=1 SV=2	0	95	14	147	16	7.28	other metabolic processes;stress response;transport;other biological processes	non-structural extracellular;cytosol;other cell component	other molecular function	Scavenging of heme from plasma; Neutrophil degranulation; Erythrocytes take up carbon dioxide and release oxygen; Erythrocytes take up oxygen and release carbon dioxide; Factors involved in megakaryocyte development and platelet production; Heme signaling; Cytoprotection by HMOX1; Chaperone Mediated Autophagy; Late endosomal microautophagy	Selenium micronutrient network; Vitamin B12 metabolism; Folate metabolism	0.486	0.171747	124.7	75.3
P02042	Hemoglobin subunit delta OS=Homo sapiens OX=9606 GN=HBD PE=1 SV=2	0	78	4	147	16	8.05	other metabolic processes;transport;other biological processes	cytosol;other cell component	other molecular function	Factors involved in megakaryocyte development and platelet production	VEGFA-VEGFR2 signaling pathway	0.363	0.00955997	115.3	84.7
P02100	Hemoglobin subunit epsilon OS=Homo sapiens OX=9606 GN=HBE1 PE=1 SV=2	0	13	0	147	16.2	8.63	other metabolic processes;transport;other biological processes	cytosol;other cell component	other molecular function	Factors involved in megakaryocyte development and platelet production		0.804	0.990007	132.1	67.9
P69891	Hemoglobin subunit gamma-1 OS=Homo sapiens OX=9606 GN=HBG1 PE=1 SV=2	0	60	1	147	16.1	7.2	other metabolic processes;transport;other biological processes	cytosol;other cell component	other molecular function	Factors involved in megakaryocyte development and platelet production		1.198	0.733473	50.3	149.7
P69892	Hemoglobin subunit gamma-2 OS=Homo sapiens OX=9606 GN=HBG2 PE=1 SV=2	0	60	1	147	16.1	7.2	other metabolic processes;transport;other biological processes	cytosol;other cell component	other molecular function	Factors involved in megakaryocyte development and platelet production		100	2.3e-16		200
P02008	Hemoglobin subunit zeta OS=Homo sapiens OX=9606 GN=HBZ PE=1 SV=2	0	14	1	142	15.6	8.21	other metabolic processes;transport;other biological processes	cytosol;other cell component	other molecular function			0.667	0.759425	117.8	82.2
P02790	Hemopexin OS=Homo sapiens OX=9606 GN=HPX PE=1 SV=2	0	88	75	462	51.6	7.02	protein metabolism;other metabolic processes;transport;other biological processes	non-structural extracellular;other cell component	transporter activity;other molecular function	Scavenging of heme from plasma		1.03	0.968719	98.9	101.1
P05546	Heparin cofactor 2 OS=Homo sapiens OX=9606 GN=SERPIND1 PE=1 SV=3	0	53	20	499	57	6.9	stress response;other biological processes	non-structural extracellular;ER/Golgi	enzyme regulator activity;other molecular function	Regulation of Insulin-like Growth Factor (IGF) transport and uptake by Insulin-like Growth Factor Binding Proteins (IGFBPs); Post-translational protein phosphorylation; Intrinsic Pathway of Fibrin Clot Formation; Common Pathway of Fibrin Clot Formation	22q11.2 copy number variation syndrome; Complement and coagulation cascades	1.203	0.730261	105.7	94.3
Q04756	Hepatocyte growth factor activator OS=Homo sapiens OX=9606 GN=HGFAC PE=1 SV=1	0	33	15	655	70.6	7.24	protein metabolism;other metabolic processes;stress response	non-structural extracellular;cytosol;ER/Golgi	other molecular function	MET Receptor Activation		1.003	0.978915	95.9	104.1
P26927	Hepatocyte growth factor-like protein OS=Homo sapiens OX=9606 GN=MST1 PE=1 SV=2	0	28	15	711	80.3	7.68	protein metabolism;other metabolic processes;other biological processes	non-structural extracellular	signal transduction activity or receptor binding	Signaling by MST1	Mechanoregulation and pathology of YAP/TAZ via Hippo and non-Hippo mechanisms; Hippo-Yap signaling pathway; Hippo signaling regulation pathways; Hippo-Merlin signaling dysregulation; Leukocyte-intrinsic Hippo pathway functions	0.879	0.996123	89.9	110.1
P51858	Hepatoma-derived growth factor OS=Homo sapiens OX=9606 GN=HDGF PE=1 SV=1	0	18	3	240	26.8	4.73	signal transduction;other biological processes	nucleus;other cell component	signal transduction activity or receptor binding;cytoskeletal activity;nucleic acid binding activity;other molecular function	XBP1(S) activates chaperone genes	IL-18 signaling pathway	1.025	0.969737	95.4	104.6
P09651	Heterogeneous nuclear ribonucleoprotein A1 OS=Homo sapiens OX=9606 GN=HNRNPA1 PE=1 SV=5	0.001	3	1	372	38.7	9.13	RNA metabolism OR transcription;other metabolic processes;stress response;transport;other biological processes	nucleus;other cell component	nucleic acid binding activity;other molecular function	mRNA Splicing - Major Pathway; FGFR2 alternative splicing; Processing of Capped Intron-Containing Pre-mRNA	mRNA processing	0.975	0.990007	65.7	134.3
Q32P51	Heterogeneous nuclear ribonucleoprotein A1-like 2 OS=Homo sapiens OX=9606 GN=HNRNPA1L2 PE=2 SV=2	0.001	3	1	320	34.2	9	RNA metabolism OR transcription;other metabolic processes;transport	nucleus;other cell component	nucleic acid binding activity			0.975	0.990007	65.7	134.3
O60812	Heterogeneous nuclear ribonucleoprotein C-like 1 OS=Homo sapiens OX=9606 GN=HNRNPCL1 PE=1 SV=1	0.002	3	1	293	32.1	5.06		nucleus	other molecular function			3.609	3.73747e-06	107.4	92.6
B2RXH8	Heterogeneous nuclear ribonucleoprotein C-like 2 OS=Homo sapiens OX=9606 GN=HNRNPCL2 PE=1 SV=1	0.002	3	1	293	32.1	5.44		nucleus	nucleic acid binding activity;other molecular function			3.609	3.73747e-06	107.4	92.6
B7ZW38	Heterogeneous nuclear ribonucleoprotein C-like 3 OS=Homo sapiens OX=9606 GN=HNRNPCL3 PE=2 SV=1	0.002	3	1	293	32	5.68		nucleus	nucleic acid binding activity			3.609	3.73747e-06	107.4	92.6
Q14103	Heterogeneous nuclear ribonucleoprotein D0 OS=Homo sapiens OX=9606 GN=HNRNPD PE=1 SV=1	0.013	4	1	355	38.4	7.81	RNA metabolism OR transcription;other metabolic processes;developmental processes;other biological processes	cytosol;nucleus;other cell component	nucleic acid binding activity;other molecular function	mRNA Splicing - Major Pathway; Processing of Capped Intron-Containing Pre-mRNA	mRNA processing	1.185	0.759425	80.2	119.8
P61978	Heterogeneous nuclear ribonucleoprotein K OS=Homo sapiens OX=9606 GN=HNRNPK PE=1 SV=1	0.001	4	1	463	50.9	5.54	RNA metabolism OR transcription;other metabolic processes;signal transduction;other biological processes	cytoskeleton;nucleus;other cell component	nucleic acid binding activity;other molecular function	HCMV Late Events; SUMOylation of RNA binding proteins; mRNA Splicing - Major Pathway; Processing of Capped Intron-Containing Pre-mRNA	mRNA processing; lncRNA in canonical Wnt signaling and colorectal cancer	0.01	2.3e-16	200
O60506	Heterogeneous nuclear ribonucleoprotein Q OS=Homo sapiens OX=9606 GN=SYNCRIP PE=1 SV=2	0.03	1	1	623	69.6	8.59	RNA metabolism OR transcription;other metabolic processes;stress response;other biological processes	cytosol;ER/Golgi;nucleus;other cell component	nucleic acid binding activity			1.74	0.0977067	57.5	142.5
Q00839	Heterogeneous nuclear ribonucleoprotein U OS=Homo sapiens OX=9606 GN=HNRNPU PE=1 SV=6	0.079	2	1	825	90.5	6	cell cycle OR cell proliferation;cell organization and biogenesis;RNA metabolism OR transcription;other metabolic processes;transport;developmental processes;other biological processes	cytosol;cytoskeleton;nucleus;other cell component	cytoskeletal activity;nucleic acid binding activity;other molecular function	mRNA Splicing - Major Pathway; Processing of Capped Intron-Containing Pre-mRNA	mRNA processing; lncRNA in canonical Wnt signaling and colorectal cancer	0.809	0.990007	110.4	89.6
P07910	Heterogeneous nuclear ribonucleoproteins C1/C2 OS=Homo sapiens OX=9606 GN=HNRNPC PE=1 SV=4	0.002	3	1	306	33.7	5.08	RNA metabolism OR transcription;other metabolic processes;other biological processes	cytosol;cytoskeleton;nucleus;other cell component	nucleic acid binding activity;other molecular function	RHOBTB2 GTPase cycle; SUMOylation of RNA binding proteins; mRNA Splicing - Major Pathway; Processing of Capped Intron-Containing Pre-mRNA; RHOBTB1 GTPase cycle	mRNA processing	3.609	3.73747e-06	107.4	92.6
P17096	High mobility group protein HMG-I/HMG-Y OS=Homo sapiens OX=9606 GN=HMGA1 PE=1 SV=3	0.048	8	1	107	11.7	10.32	cell organization and biogenesis;DNA metabolism;other metabolic processes;stress response;other biological processes	cytosol;nucleus;other cell component	signal transduction activity or receptor binding;nucleic acid binding activity;other molecular function	Formation of Senescence-Associated Heterochromatin Foci (SAHF); Vpr-mediated nuclear import of PICs; 2-LTR circle formation; Integration of viral DNA into host genomic DNA; Autointegration results in viral DNA circles; APOBEC3G mediated resistance to HIV-1 infection	Adipogenesis; Pre-implantation embryo; Male infertility; 7q11.23 copy number variation syndrome; NAD metabolism in oncogene-induced senescence and mitochondrial dysfunction-associated senescence; Orexin receptor pathway	0.421	0.0490773	147.5	52.5
O95568	Histidine protein methyltransferase 1 homolog OS=Homo sapiens OX=9606 GN=METTL18 PE=1 SV=1	0	2	1	372	42.1	6.76	protein metabolism;other metabolic processes;other biological processes	cytosol;nucleus;other cell component	other molecular function			1.117	0.852147	107.6	92.4
P04196	Histidine-rich glycoprotein OS=Homo sapiens OX=9606 GN=HRG PE=1 SV=1	0	38	22	525	59.5	7.5	stress response;transport;developmental processes;other biological processes	non-structural extracellular;plasma membrane;other membranes;other cytoplasmic organelle;other cell component	signal transduction activity or receptor binding;enzyme regulator activity;other molecular function	Platelet degranulation ; Dissolution of Fibrin Clot		1.199	0.733029	90.4	109.6
Q02539	Histone H1.1 OS=Homo sapiens OX=9606 GN=H1-1 PE=1 SV=3	0.004	5	1	215	21.8	10.99	cell organization and biogenesis;other biological processes	nucleus;other cell component	nucleic acid binding activity;other molecular function	Apoptosis induced DNA fragmentation; Formation of Senescence-Associated Heterochromatin Foci (SAHF)		0.76	0.964571	91.4	108.6
P16403	Histone H1.2 OS=Homo sapiens OX=9606 GN=H1-2 PE=1 SV=2	0	11	2	213	21.4	10.93	cell organization and biogenesis;protein metabolism;other metabolic processes;other biological processes	nucleus;other cell component	nucleic acid binding activity	Apoptosis induced DNA fragmentation; Formation of Senescence-Associated Heterochromatin Foci (SAHF)		0.76	0.964571	106.2	93.8
P16402	Histone H1.3 OS=Homo sapiens OX=9606 GN=H1-3 PE=1 SV=2	0	10	2	221	22.3	11.02	cell organization and biogenesis;protein metabolism;other metabolic processes;other biological processes	nucleus;other cell component	nucleic acid binding activity	Apoptosis induced DNA fragmentation; Formation of Senescence-Associated Heterochromatin Foci (SAHF)		0.76	0.964571	106.2	93.8
P10412	Histone H1.4 OS=Homo sapiens OX=9606 GN=H1-4 PE=1 SV=2	0	11	2	219	21.9	11.03	cell organization and biogenesis;protein metabolism;other metabolic processes;other biological processes	nucleus;other cell component	nucleic acid binding activity	Apoptosis induced DNA fragmentation; Formation of Senescence-Associated Heterochromatin Foci (SAHF)	Pathways affected in adenoid cystic carcinoma	0.76	0.964571	106.2	93.8
P22492	Histone H1t OS=Homo sapiens OX=9606 GN=H1-6 PE=2 SV=4	0.004	5	1	207	22	11.71	cell organization and biogenesis;other biological processes	other cell component	nucleic acid binding activity			0.76	0.964571	91.4	108.6
P0C0S8	Histone H2A type 1 OS=Homo sapiens OX=9606 GN=H2AC11 PE=1 SV=2	0	22	2	130	14.1	10.9		nucleus;other cell component	nucleic acid binding activity;other molecular function	UCH proteinases; Ub-specific processing proteases; HCMV Late Events; HCMV Early Events; HDACs deacetylate histones; Metalloprotease DUBs; RMTs methylate histone arginines; HATs acetylate histones	Pathways affected in adenoid cystic carcinoma	0.594	0.519715	119.3	80.7
Q96QV6	Histone H2A type 1-A OS=Homo sapiens OX=9606 GN=H2AC1 PE=1 SV=3	0	21	2	131	14.2	10.86	cell organization and biogenesis	other cell component	nucleic acid binding activity;other molecular function	UCH proteinases; HATs acetylate histones; HCMV Late Events; Ub-specific processing proteases; HCMV Early Events; HDACs deacetylate histones; Metalloprotease DUBs; RMTs methylate histone arginines		0.594	0.519715	119.3	80.7
P04908	Histone H2A type 1-B/E OS=Homo sapiens OX=9606 GN=H2AC4 PE=1 SV=2	0	22	2	130	14.1	11.05	cell organization and biogenesis;other biological processes	nucleus;other cell component	nucleic acid binding activity;other molecular function	Estrogen-dependent gene expression; UCH proteinases; HATs acetylate histones; Amyloid fiber formation; Meiotic synapsis; HCMV Late Events; Ub-specific processing proteases; RUNX1 regulates transcription of genes involved in differentiation of HSCs; HCMV Early Events; Transcriptional regulation by small RNAs; Deposition of new CENPA-containing nucleosomes at the centromere; B-WICH complex positive…	Proteasome degradation	0.594	0.519715	119.3	80.7
Q93077	Histone H2A type 1-C OS=Homo sapiens OX=9606 GN=H2AC6 PE=1 SV=3	0	22	2	130	14.1	11.05	other biological processes	nucleus;other cell component	nucleic acid binding activity;other molecular function	Estrogen-dependent gene expression; UCH proteinases; HATs acetylate histones; Amyloid fiber formation; Meiotic synapsis; HCMV Late Events; Ub-specific processing proteases; RUNX1 regulates transcription of genes involved in differentiation of HSCs; HCMV Early Events; Transcriptional regulation by small RNAs; Deposition of new CENPA-containing nucleosomes at the centromere; B-WICH complex positive…		0.594	0.519715	119.3	80.7
P20671	Histone H2A type 1-D OS=Homo sapiens OX=9606 GN=H2AC7 PE=1 SV=2	0	22	2	130	14.1	10.9		nucleus;other cell component	nucleic acid binding activity;other molecular function	Estrogen-dependent gene expression; UCH proteinases; HATs acetylate histones; Amyloid fiber formation; Meiotic synapsis; HCMV Late Events; Ub-specific processing proteases; RUNX1 regulates transcription of genes involved in differentiation of HSCs; HCMV Early Events; Transcriptional regulation by small RNAs; Deposition of new CENPA-containing nucleosomes at the centromere; B-WICH complex positive…		0.594	0.519715	119.3	80.7
Q96KK5	Histone H2A type 1-H OS=Homo sapiens OX=9606 GN=H2AC12 PE=1 SV=3	0	22	2	128	13.9	10.89		nucleus;other cell component	nucleic acid binding activity;other molecular function	UCH proteinases; HATs acetylate histones; HCMV Late Events; Ub-specific processing proteases; HCMV Early Events; HDACs deacetylate histones; Metalloprotease DUBs; RMTs methylate histone arginines		0.594	0.519715	119.3	80.7
Q99878	Histone H2A type 1-J OS=Homo sapiens OX=9606 GN=H2AC14 PE=1 SV=3	0	22	2	128	13.9	10.89		nucleus;other cell component	nucleic acid binding activity;other molecular function	Estrogen-dependent gene expression; UCH proteinases; HATs acetylate histones; Amyloid fiber formation; Meiotic synapsis; HCMV Late Events; Ub-specific processing proteases; RUNX1 regulates transcription of genes involved in differentiation of HSCs; HCMV Early Events; Transcriptional regulation by small RNAs; Deposition of new CENPA-containing nucleosomes at the centromere; B-WICH complex positive…		0.594	0.519715	119.3	80.7
Q6FI13	Histone H2A type 2-A OS=Homo sapiens OX=9606 GN=H2AC18 PE=1 SV=3	0	22	2	130	14.1	10.9		nucleus;other cell component	nucleic acid binding activity;other molecular function	UCH proteinases; Ub-specific processing proteases; RUNX1 regulates transcription of genes involved in differentiation of HSCs; Estrogen-dependent gene expression; HCMV Late Events; HCMV Early Events; HDACs deacetylate histones; Metalloprotease DUBs; RMTs methylate histone arginines; HATs acetylate histones; Amyloid fiber formation; Meiotic synapsis; Transcriptional regulation by small RNAs; Depos…		0.594	0.519715	119.3	80.7
Q8IUE6	Histone H2A type 2-B OS=Homo sapiens OX=9606 GN=H2AC21 PE=1 SV=3	0	22	2	130	14	10.89		other cell component	nucleic acid binding activity;other molecular function	UCH proteinases; HATs acetylate histones; HCMV Late Events; Ub-specific processing proteases; HCMV Early Events; HDACs deacetylate histones; Metalloprotease DUBs; RMTs methylate histone arginines		0.594	0.519715	119.3	80.7
Q16777	Histone H2A type 2-C OS=Homo sapiens OX=9606 GN=H2AC20 PE=1 SV=4	0	22	2	129	14	10.9		nucleus;other cell component	nucleic acid binding activity;other molecular function	Estrogen-dependent gene expression; UCH proteinases; HATs acetylate histones; Amyloid fiber formation; Meiotic synapsis; HCMV Late Events; Ub-specific processing proteases; RUNX1 regulates transcription of genes involved in differentiation of HSCs; HCMV Early Events; Transcriptional regulation by small RNAs; Deposition of new CENPA-containing nucleosomes at the centromere; B-WICH complex positive…		0.594	0.519715	119.3	80.7
Q7L7L0	Histone H2A type 3 OS=Homo sapiens OX=9606 GN=H2AW PE=1 SV=3	0	22	2	130	14.1	11.05	cell organization and biogenesis;DNA metabolism;other metabolic processes;stress response	nucleus;other cell component	nucleic acid binding activity;other molecular function	UCH proteinases; HATs acetylate histones; HCMV Late Events; Ub-specific processing proteases; HCMV Early Events; HDACs deacetylate histones; Metalloprotease DUBs; RMTs methylate histone arginines		0.594	0.519715	119.3	80.7
Q9BTM1	Histone H2A.J OS=Homo sapiens OX=9606 GN=H2AJ PE=1 SV=1	0	22	2	129	14	10.9		nucleus;other cell component	nucleic acid binding activity;other molecular function	Estrogen-dependent gene expression; Meiotic synapsis; RUNX1 regulates transcription of genes involved in differentiation of HSCs; Transcriptional regulation by small RNAs; Deposition of new CENPA-containing nucleosomes at the centromere; B-WICH complex positively regulates rRNA expression; Formation of the beta-catenin:TCF transactivating complex; Oxidative Stress Induced Senescence; NoRC negativ…	FBXL10 enhancement of MAP/ERK signaling in diffuse large B-cell lymphoma	0.594	0.519715	119.3	80.7
Q71UI9	Histone H2A.V OS=Homo sapiens OX=9606 GN=H2AZ2 PE=1 SV=3	0.002	7	1	128	13.5	10.58	cell organization and biogenesis	nucleus;other cell component	nucleic acid binding activity;other molecular function	Estrogen-dependent gene expression; Meiotic synapsis; RUNX1 regulates transcription of genes involved in differentiation of HSCs; Transcriptional regulation by small RNAs; Deposition of new CENPA-containing nucleosomes at the centromere; B-WICH complex positively regulates rRNA expression; Formation of the beta-catenin:TCF transactivating complex; Oxidative Stress Induced Senescence; NoRC negativ…	FBXL10 enhancement of MAP/ERK signaling in diffuse large B-cell lymphoma	0.644	0.684176	118.8	81.2
P0C0S5	Histone H2A.Z OS=Homo sapiens OX=9606 GN=H2AZ1 PE=1 SV=2	0.002	7	1	128	13.5	10.58	cell organization and biogenesis;other biological processes	nucleus;other cell component	nucleic acid binding activity;other molecular function	Estrogen-dependent gene expression; Amyloid fiber formation; Meiotic synapsis; RUNX1 regulates transcription of genes involved in differentiation of HSCs; Transcriptional regulation by small RNAs; Deposition of new CENPA-containing nucleosomes at the centromere; B-WICH complex positively regulates rRNA expression; Formation of the beta-catenin:TCF transactivating complex; Oxidative Stress Induced…	Proteasome degradation; Retinoblastoma gene in cancer; FBXL10 enhancement of MAP/ERK signaling in diffuse large B-cell lymphoma	0.644	0.684176	118.8	81.2
P16104	Histone H2AX OS=Homo sapiens OX=9606 GN=H2AX PE=1 SV=2	0	20	2	143	15.1	10.74	cell cycle OR cell proliferation;cell organization and biogenesis;DNA metabolism;other metabolic processes;stress response;developmental processes;signal transduction;other biological processes	cytoskeleton;nucleus;other cell component	nucleic acid binding activity;other molecular function	Estrogen-dependent gene expression; Amyloid fiber formation; Meiotic synapsis; RUNX1 regulates transcription of genes involved in differentiation of HSCs; Transcriptional regulation by small RNAs; Deposition of new CENPA-containing nucleosomes at the centromere; B-WICH complex positively regulates rRNA expression; Recruitment and ATM-mediated phosphorylation of repair and signaling proteins at DN…	miRNA regulation of DNA damage response; miRNAs involved in DNA damage response; Proteasome degradation; ATM signaling in development and disease ; FBXL10 enhancement of MAP/ERK signaling in diffuse large B-cell lymphoma; DNA repair pathways, full network; DNA damage response	0.594	0.519715	119.3	80.7
Q96A08	Histone H2B type 1-A OS=Homo sapiens OX=9606 GN=H2BC1 PE=1 SV=3	0	16	0	127	14.2	10.32	cell organization and biogenesis	nucleus;other cell component	nucleic acid binding activity;other molecular function	Estrogen-dependent gene expression; HATs acetylate histones; E3 ubiquitin ligases ubiquitinate target proteins; Amyloid fiber formation; Meiotic synapsis; HCMV Late Events; Ub-specific processing proteases; RUNX1 regulates transcription of genes involved in differentiation of HSCs; HCMV Early Events; Transcriptional regulation by small RNAs; Deposition of new CENPA-containing nucleosomes at the c…		0.586	0.508863	123.1	76.9
P33778	Histone H2B type 1-B OS=Homo sapiens OX=9606 GN=H2BC3 PE=1 SV=2	0	35	1	126	13.9	10.32	cell organization and biogenesis	cytosol;nucleus;other cell component	nucleic acid binding activity;other molecular function	Estrogen-dependent gene expression; HATs acetylate histones; E3 ubiquitin ligases ubiquitinate target proteins; Amyloid fiber formation; Meiotic synapsis; HCMV Late Events; Ub-specific processing proteases; RUNX1 regulates transcription of genes involved in differentiation of HSCs; HCMV Early Events; Transcriptional regulation by small RNAs; Deposition of new CENPA-containing nucleosomes at the c…		0.464	0.115625	141.1	58.9
P62807	Histone H2B type 1-C/E/F/G/I OS=Homo sapiens OX=9606 GN=H2BC4 PE=1 SV=4	0	35	1	126	13.9	10.32	cell organization and biogenesis;stress response	non-structural extracellular;cytosol;nucleus;other cell component	nucleic acid binding activity;other molecular function	Estrogen-dependent gene expression; HATs acetylate histones; E3 ubiquitin ligases ubiquitinate target proteins; Amyloid fiber formation; Meiotic synapsis; HCMV Late Events; Ub-specific processing proteases; RUNX1 regulates transcription of genes involved in differentiation of HSCs; HCMV Early Events; Transcriptional regulation by small RNAs; Deposition of new CENPA-containing nucleosomes at the c…		0.01	2.3e-16	200
P58876	Histone H2B type 1-D OS=Homo sapiens OX=9606 GN=H2BC5 PE=1 SV=2	0	35	1	126	13.9	10.32	cell organization and biogenesis	cytosol;nucleus;other cell component	nucleic acid binding activity;other molecular function	Estrogen-dependent gene expression; HATs acetylate histones; E3 ubiquitin ligases ubiquitinate target proteins; Amyloid fiber formation; Meiotic synapsis; HCMV Late Events; Ub-specific processing proteases; RUNX1 regulates transcription of genes involved in differentiation of HSCs; HCMV Early Events; Transcriptional regulation by small RNAs; Deposition of new CENPA-containing nucleosomes at the c…		0.01	2.3e-16	200
Q93079	Histone H2B type 1-H OS=Homo sapiens OX=9606 GN=H2BC9 PE=1 SV=3	0	35	1	126	13.9	10.32	cell organization and biogenesis	cytosol;nucleus;other cell component	nucleic acid binding activity;other molecular function	Estrogen-dependent gene expression; HATs acetylate histones; E3 ubiquitin ligases ubiquitinate target proteins; Amyloid fiber formation; Meiotic synapsis; HCMV Late Events; Ub-specific processing proteases; RUNX1 regulates transcription of genes involved in differentiation of HSCs; HCMV Early Events; Transcriptional regulation by small RNAs; Deposition of new CENPA-containing nucleosomes at the c…	Ectoderm differentiation	0.01	2.3e-16	200
P06899	Histone H2B type 1-J OS=Homo sapiens OX=9606 GN=H2BC11 PE=1 SV=3	0	35	1	126	13.9	10.32	cell organization and biogenesis;stress response;other biological processes	non-structural extracellular;cytosol;nucleus;other cell component	nucleic acid binding activity;other molecular function	Estrogen-dependent gene expression; HATs acetylate histones; E3 ubiquitin ligases ubiquitinate target proteins; Amyloid fiber formation; Meiotic synapsis; HCMV Late Events; Ub-specific processing proteases; RUNX1 regulates transcription of genes involved in differentiation of HSCs; HCMV Early Events; Transcriptional regulation by small RNAs; Deposition of new CENPA-containing nucleosomes at the c…		0.464	0.115625	141.1	58.9
O60814	Histone H2B type 1-K OS=Homo sapiens OX=9606 GN=H2BC12 PE=1 SV=3	0	35	1	126	13.9	10.32	cell organization and biogenesis;stress response;other biological processes	non-structural extracellular;cytosol;nucleus;other cell component	nucleic acid binding activity;other molecular function	Estrogen-dependent gene expression; HATs acetylate histones; E3 ubiquitin ligases ubiquitinate target proteins; Amyloid fiber formation; Meiotic synapsis; HCMV Late Events; Ub-specific processing proteases; RUNX1 regulates transcription of genes involved in differentiation of HSCs; HCMV Early Events; Transcriptional regulation by small RNAs; Deposition of new CENPA-containing nucleosomes at the c…		0.01	2.3e-16	200
Q99880	Histone H2B type 1-L OS=Homo sapiens OX=9606 GN=H2BC13 PE=1 SV=3	0	35	1	126	13.9	10.32	cell organization and biogenesis	cytosol;nucleus;other cell component	nucleic acid binding activity;other molecular function	Estrogen-dependent gene expression; HATs acetylate histones; E3 ubiquitin ligases ubiquitinate target proteins; Amyloid fiber formation; Meiotic synapsis; HCMV Late Events; Ub-specific processing proteases; RUNX1 regulates transcription of genes involved in differentiation of HSCs; HCMV Early Events; Transcriptional regulation by small RNAs; Deposition of new CENPA-containing nucleosomes at the c…		0.01	2.3e-16	200
Q99879	Histone H2B type 1-M OS=Homo sapiens OX=9606 GN=H2BC14 PE=1 SV=3	0	35	1	126	14	10.32	cell organization and biogenesis	cytosol;nucleus;other cell component	nucleic acid binding activity;other molecular function	Estrogen-dependent gene expression; HATs acetylate histones; E3 ubiquitin ligases ubiquitinate target proteins; Amyloid fiber formation; Meiotic synapsis; HCMV Late Events; Ub-specific processing proteases; RUNX1 regulates transcription of genes involved in differentiation of HSCs; HCMV Early Events; Transcriptional regulation by small RNAs; Deposition of new CENPA-containing nucleosomes at the c…		0.01	2.3e-16	200
Q99877	Histone H2B type 1-N OS=Homo sapiens OX=9606 GN=H2BC15 PE=1 SV=3	0	35	1	126	13.9	10.32	cell organization and biogenesis	cytosol;nucleus;other cell component	nucleic acid binding activity;other molecular function	Ub-specific processing proteases; RUNX1 regulates transcription of genes involved in differentiation of HSCs; Estrogen-dependent gene expression; HCMV Late Events; HCMV Early Events; HDACs deacetylate histones; HATs acetylate histones; E3 ubiquitin ligases ubiquitinate target proteins; Amyloid fiber formation; Meiotic synapsis; Transcriptional regulation by small RNAs; Deposition of new CENPA-con…	Exercise-induced circadian regulation	0.01	2.3e-16	200
P23527	Histone H2B type 1-O OS=Homo sapiens OX=9606 GN=H2BC17 PE=1 SV=3	0	35	1	126	13.9	10.32	cell organization and biogenesis	cytosol;nucleus;other cell component	nucleic acid binding activity;other molecular function	Ub-specific processing proteases; RUNX1 regulates transcription of genes involved in differentiation of HSCs; Estrogen-dependent gene expression; HCMV Late Events; HCMV Early Events; HDACs deacetylate histones; HATs acetylate histones; E3 ubiquitin ligases ubiquitinate target proteins; Amyloid fiber formation; Meiotic synapsis; Transcriptional regulation by small RNAs; Deposition of new CENPA-con…		0.464	0.115625	141.1	58.9
Q16778	Histone H2B type 2-E OS=Homo sapiens OX=9606 GN=H2BC21 PE=1 SV=3	0	35	1	126	13.9	10.32	cell organization and biogenesis;stress response	non-structural extracellular;cytosol;nucleus;other cell component	nucleic acid binding activity;other molecular function	Estrogen-dependent gene expression; HATs acetylate histones; Amyloid fiber formation; Meiotic synapsis; HCMV Late Events; Ub-specific processing proteases; RUNX1 regulates transcription of genes involved in differentiation of HSCs; HCMV Early Events; Transcriptional regulation by small RNAs; Deposition of new CENPA-containing nucleosomes at the centromere; B-WICH complex positively regulates rRNA…		0.464	0.115625	141.1	58.9
A0A2R8Y619	Histone H2B type 2-E1 OS=Homo sapiens OX=9606 GN=H2BE1 PE=3 SV=1	0.003	7	0	122	13.5	10.1	cell organization and biogenesis	nucleus;other cell component	nucleic acid binding activity;other molecular function			0.586	0.508863	123.1	76.9
Q5QNW6	Histone H2B type 2-F OS=Homo sapiens OX=9606 GN=H2BC18 PE=1 SV=3	0	35	1	126	13.9	10.32	cell organization and biogenesis	cytosol;nucleus;other cell component	nucleic acid binding activity;other molecular function	HATs acetylate histones; HCMV Late Events; Ub-specific processing proteases; HCMV Early Events; HDACs deacetylate histones		0.01	2.3e-16	200
Q8N257	Histone H2B type 3-B OS=Homo sapiens OX=9606 GN=H2BU1 PE=1 SV=3	0	35	1	126	13.9	10.32	cell organization and biogenesis	cytosol;nucleus;other cell component	nucleic acid binding activity;other molecular function	Estrogen-dependent gene expression; HATs acetylate histones; Amyloid fiber formation; Meiotic synapsis; HCMV Late Events; Ub-specific processing proteases; RUNX1 regulates transcription of genes involved in differentiation of HSCs; HCMV Early Events; Transcriptional regulation by small RNAs; Deposition of new CENPA-containing nucleosomes at the centromere; B-WICH complex positively regulates rRNA…		0.464	0.115625	141.1	58.9
P57053	Histone H2B type F-S OS=Homo sapiens OX=9606 GN=H2BS1 PE=1 SV=2	0	35	1	126	13.9	10.37	cell organization and biogenesis;stress response	non-structural extracellular;cytosol;nucleus;other cell component	nucleic acid binding activity;other molecular function	Estrogen-dependent gene expression; Amyloid fiber formation; Meiotic synapsis; RUNX1 regulates transcription of genes involved in differentiation of HSCs; Transcriptional regulation by small RNAs; Deposition of new CENPA-containing nucleosomes at the centromere; B-WICH complex positively regulates rRNA expression; Recruitment and ATM-mediated phosphorylation of repair and signaling proteins at DN…		0.01	2.3e-16	200
P68431	Histone H3.1 OS=Homo sapiens OX=9606 GN=H3C1 PE=1 SV=2	0	10	2	136	15.4	11.12	cell organization and biogenesis	non-structural extracellular;nucleus;other cell component	nucleic acid binding activity;other molecular function	Estrogen-dependent gene expression; HATs acetylate histones; Amyloid fiber formation; HCMV Late Events; RUNX1 regulates transcription of genes involved in differentiation of HSCs; HCMV Early Events; Transcriptional regulation by small RNAs; B-WICH complex positively regulates rRNA expression; Formation of the beta-catenin:TCF transactivating complex; Oxidative Stress Induced Senescence; HDACs dea…	Histone modifications; FBXL10 enhancement of MAP/ERK signaling in diffuse large B-cell lymphoma	0.127	1.47249e-11	171.3	28.7
Q16695	Histone H3.1t OS=Homo sapiens OX=9606 GN=H3-4 PE=1 SV=3	0	10	2	136	15.5	11.12	cell organization and biogenesis	nucleus;other cell component	nucleic acid binding activity;other molecular function	Meiotic synapsis; Recruitment and ATM-mediated phosphorylation of repair and signaling proteins at DNA double strand breaks; Formation of the beta-catenin:TCF transactivating complex; Processing of DNA double-strand break ends; G2/M DNA damage checkpoint; Meiotic recombination; Inhibition of DNA recombination at telomere; Recognition and association of DNA glycosylase with site containing an affe…	Follicle stimulating hormone (FSH) signaling pathway; Male infertility	0.127	1.47249e-11	171.3	28.7
Q71DI3	Histone H3.2 OS=Homo sapiens OX=9606 GN=H3C15 PE=1 SV=3	0	10	2	136	15.4	11.27	cell organization and biogenesis	non-structural extracellular;nucleus;other cell component	nucleic acid binding activity;other molecular function	Estrogen-dependent gene expression; HATs acetylate histones; Amyloid fiber formation; HCMV Late Events; RUNX1 regulates transcription of genes involved in differentiation of HSCs; HCMV Early Events; Transcriptional regulation by small RNAs; B-WICH complex positively regulates rRNA expression; Formation of the beta-catenin:TCF transactivating complex; Oxidative Stress Induced Senescence; HDACs dea…	Histone modifications; FBXL10 enhancement of MAP/ERK signaling in diffuse large B-cell lymphoma	0.127	1.47249e-11	171.3	28.7
P84243	Histone H3.3 OS=Homo sapiens OX=9606 GN=H3-3A PE=1 SV=2	0	10	2	136	15.3	11.27	cell cycle OR cell proliferation;cell organization and biogenesis;developmental processes;other biological processes	non-structural extracellular;nucleus;other cell component	nucleic acid binding activity;other molecular function	Estrogen-dependent gene expression; Amyloid fiber formation; RUNX1 regulates transcription of genes involved in differentiation of HSCs; Transcriptional regulation by small RNAs; B-WICH complex positively regulates rRNA expression; Formation of the beta-catenin:TCF transactivating complex; Oxidative Stress Induced Senescence; NoRC negatively regulates rRNA expression; Activation of anterior HOX g…	Gastric cancer network 1; Histone modifications; Tumor suppressor activity of SMARCB1; Ciliary landscape; FBXL10 enhancement of MAP/ERK signaling in diffuse large B-cell lymphoma; DYRK1A	0.127	1.47249e-11	171.3	28.7
Q6NXT2	Histone H3.3C OS=Homo sapiens OX=9606 GN=H3-5 PE=1 SV=3	0.002	5	1	135	15.2	11.11	other biological processes	nucleus;other cell component	nucleic acid binding activity;other molecular function			0.1	1.92265e-14	181.8	18.2
P62805	Histone H4 OS=Homo sapiens OX=9606 GN=H4C1 PE=1 SV=2	0	37	4	103	11.4	11.36	cell organization and biogenesis;RNA metabolism OR transcription;other metabolic processes;other biological processes	non-structural extracellular;nucleus;other cell component	nucleic acid binding activity;other molecular function	Estrogen-dependent gene expression; HATs acetylate histones; Amyloid fiber formation; Meiotic synapsis; HCMV Late Events; RUNX1 regulates transcription of genes involved in differentiation of HSCs; HCMV Early Events; Transcriptional regulation by small RNAs; Deposition of new CENPA-containing nucleosomes at the centromere; B-WICH complex positively regulates rRNA expression; Recruitment and ATM-m…	Gastric cancer network 1; Histone modifications; 22q11.2 copy number variation syndrome; Male infertility; Type II interferon signaling	0.215	2.78778e-06	60.4	139.6
Q99525	Histone H4-like protein type G OS=Homo sapiens OX=9606 GN=H4C7 PE=1 SV=1	0.001	8	1	98	11	11.06	cell organization and biogenesis	other cell component	nucleic acid binding activity;other molecular function		Histone modifications	0.029	2.3e-16	195.4	4.6
Q5TEC6	Histone HIST2H3PS2 OS=Homo sapiens OX=9606 GN=H3-2 PE=1 SV=1	0.002	5	1	136	15.4	11.27		other cell component	nucleic acid binding activity;other molecular function			0.1	1.92265e-14	181.8	18.2
P04439	HLA class I histocompatibility antigen, A alpha chain OS=Homo sapiens OX=9606 GN=HLA-A PE=1 SV=2	0	10	1	365	40.8	6	stress response;signal transduction;other biological processes	plasma membrane;other membranes;ER/Golgi;other cytoplasmic organelle;other cell component	signal transduction activity or receptor binding;other molecular function	Immunoregulatory interactions between a Lymphoid and a non-Lymphoid cell; Neutrophil degranulation; E3 ubiquitin ligases ubiquitinate target proteins; ER-Phagosome pathway; SARS-CoV-2 activates/modulates innate and adaptive immune responses; Interferon gamma signaling; Interferon alpha/beta signaling; Antigen Presentation: Folding, assembly and peptide loading of class I MHC; Endosomal/Vacuolar p…	Proteasome degradation; Allograft rejection; Ebola virus infection in host; Cancer immunotherapy by PD-1 blockade	0.244	2.83932e-05	155.9	44.1
P13747	HLA class I histocompatibility antigen, alpha chain E OS=Homo sapiens OX=9606 GN=HLA-E PE=1 SV=4	0.001	4	0	358	40	5.83	stress response;developmental processes;other biological processes	non-structural extracellular;plasma membrane;other membranes;ER/Golgi;other cytoplasmic organelle;other cell component	signal transduction activity or receptor binding;other molecular function	Immunoregulatory interactions between a Lymphoid and a non-Lymphoid cell; ER-Phagosome pathway; SARS-CoV-2 activates/modulates innate and adaptive immune responses; DAP12 signaling; Interferon gamma signaling; Interferon alpha/beta signaling; Antigen Presentation: Folding, assembly and peptide loading of class I MHC; Endosomal/Vacuolar pathway	Proteasome degradation; Allograft rejection; Ebola virus infection in host	0.596	0.521788	128.6	71.4
P17693	HLA class I histocompatibility antigen, alpha chain G OS=Homo sapiens OX=9606 GN=HLA-G PE=1 SV=1	0.001	4	0	338	38.2	5.69	cell organization and biogenesis;stress response;developmental processes;signal transduction;other biological processes	non-structural extracellular;plasma membrane;other membranes;ER/Golgi;other cytoplasmic organelle	signal transduction activity or receptor binding;other molecular function	Immunoregulatory interactions between a Lymphoid and a non-Lymphoid cell; ER-Phagosome pathway; SARS-CoV-2 activates/modulates innate and adaptive immune responses; Interferon gamma signaling; Interferon alpha/beta signaling; Antigen Presentation: Folding, assembly and peptide loading of class I MHC; Endosomal/Vacuolar pathway	Proteasome degradation; Allograft rejection; Ebola virus infection in host	0.596	0.521788	128.6	71.4
P01889	HLA class I histocompatibility antigen, B alpha chain OS=Homo sapiens OX=9606 GN=HLA-B PE=1 SV=3	0	9	1	362	40.4	5.85	stress response;other biological processes	plasma membrane;other membranes;ER/Golgi;other cytoplasmic organelle;other cell component	signal transduction activity or receptor binding;other molecular function	Immunoregulatory interactions between a Lymphoid and a non-Lymphoid cell; Neutrophil degranulation; ER-Phagosome pathway; SARS-CoV-2 activates/modulates innate and adaptive immune responses; Interferon gamma signaling; Interferon alpha/beta signaling; Antigen Presentation: Folding, assembly and peptide loading of class I MHC; Endosomal/Vacuolar pathway; DAP12 interactions	Proteasome degradation; Allograft rejection; Ebola virus infection in host; Type II interferon signaling	0.596	0.521788	126.5	73.5
P10321	HLA class I histocompatibility antigen, C alpha chain OS=Homo sapiens OX=9606 GN=HLA-C PE=1 SV=3	0.003	7	1	366	40.6	6.04	stress response;other biological processes	plasma membrane;other membranes;ER/Golgi;other cytoplasmic organelle;other cell component	other molecular function	Immunoregulatory interactions between a Lymphoid and a non-Lymphoid cell; Neutrophil degranulation; ER-Phagosome pathway; SARS-CoV-2 activates/modulates innate and adaptive immune responses; Interferon gamma signaling; Interferon alpha/beta signaling; Antigen Presentation: Folding, assembly and peptide loading of class I MHC; Endosomal/Vacuolar pathway; DAP12 interactions	Proteasome degradation; Allograft rejection; Ebola virus infection in host	0.244	2.83932e-05	155.9	44.1
Q05469	Hormone-sensitive lipase OS=Homo sapiens OX=9606 GN=LIPE PE=1 SV=4	0.012	1	1	1076	116.5	6.7	protein metabolism;other metabolic processes	plasma membrane;other membranes;cytosol;other cell component	other molecular function	Triglyceride catabolism	AMP-activated protein kinase (AMPK) signaling; Fatty acid beta-oxidation; Adipogenesis; Triacylglyceride synthesis; Focal adhesion: PI3K-Akt-mTOR-signaling pathway; Lipid metabolism pathway; Thermogenesis; Insulin signaling; Orexin receptor pathway; Familial partial lipodystrophy (FPLD)	1.258	0.621807	110.5	89.5
Q14520	Hyaluronan-binding protein 2 OS=Homo sapiens OX=9606 GN=HABP2 PE=1 SV=1	0	34	13	560	62.6	6.54	cell adhesion;protein metabolism	non-structural extracellular	other molecular function			1.099	0.886036	93.2	106.8
Q16836	Hydroxyacyl-coenzyme A dehydrogenase, mitochondrial OS=Homo sapiens OX=9606 GN=HADH PE=1 SV=3	0.067	2	1	314	34.3	8.85	other metabolic processes;other biological processes	mitochondrion;nucleus;other cell component	other molecular function	Beta oxidation of decanoyl-CoA to octanoyl-CoA-CoA; Beta oxidation of octanoyl-CoA to hexanoyl-CoA; Beta oxidation of hexanoyl-CoA to butanoyl-CoA; Beta oxidation of butanoyl-CoA to acetyl-CoA; Beta oxidation of lauroyl-CoA to decanoyl-CoA-CoA	Fatty acid beta-oxidation; Fatty acid biosynthesis; Mitochondrial long chain fatty acid beta-oxidation; Amino acid metabolism; Tryptophan metabolism; IL-18 signaling pathway	1.023	0.969737	104.6	95.4
Q9Y6R7	IgGFc-binding protein OS=Homo sapiens OX=9606 GN=FCGBP PE=1 SV=3	0	25	56	5405	571.6	5.34		non-structural extracellular;extracellular matrix				0.779	0.978026	118.6	81.4
P01876	Immunoglobulin heavy constant alpha 1 OS=Homo sapiens OX=9606 GN=IGHA1 PE=1 SV=2	0	88	31	353	37.6	6.51	cell organization and biogenesis;stress response;transport;signal transduction;other biological processes	non-structural extracellular;plasma membrane;other membranes;other cell component	other molecular function	Cell surface interactions at the vascular wall; Scavenging of heme from plasma	Inflammatory response pathway	1.027	0.969737	100.8	99.2
P01877	Immunoglobulin heavy constant alpha 2 OS=Homo sapiens OX=9606 GN=IGHA2 PE=1 SV=4	0	61	10	340	36.6	6.27	cell organization and biogenesis;stress response;transport;signal transduction;other biological processes	non-structural extracellular;plasma membrane;other membranes;other cell component	other molecular function	Cell surface interactions at the vascular wall; Scavenging of heme from plasma	Inflammatory response pathway	0.74	0.942864	112.4	87.6
P01880	Immunoglobulin heavy constant delta OS=Homo sapiens OX=9606 GN=IGHD PE=1 SV=3	0	41	10	384	42.3	8.12	cell organization and biogenesis;stress response;transport;signal transduction;other biological processes	non-structural extracellular;plasma membrane;other membranes;other cell component	signal transduction activity or receptor binding;other molecular function	CD22 mediated BCR regulation; Antigen activates B Cell Receptor (BCR) leading to generation of second messengers		2.907	0.000166597	35	165
P01857	Immunoglobulin heavy constant gamma 1 OS=Homo sapiens OX=9606 GN=IGHG1 PE=1 SV=1	0	81	28	330	36.1	8.19	cell organization and biogenesis;stress response;transport;signal transduction;other biological processes	non-structural extracellular;plasma membrane;other membranes;other cell component	signal transduction activity or receptor binding;other molecular function	Initial triggering of complement; Classical antibody-mediated complement activation; FCGR activation; Regulation of actin dynamics for phagocytic cup formation; Role of phospholipids in phagocytosis; FCGR3A-mediated IL10 synthesis; FCGR3A-mediated phagocytosis; Regulation of Complement cascade; Interleukin-4 and Interleukin-13 signaling	Interactions of natural killer cells in pancreatic cancer	0.861	0.996123	107.4	92.6
P01859	Immunoglobulin heavy constant gamma 2 OS=Homo sapiens OX=9606 GN=IGHG2 PE=1 SV=2	0	90	18	326	35.9	7.59	cell organization and biogenesis;stress response;transport;signal transduction;other biological processes	non-structural extracellular;plasma membrane;other membranes;other cell component	signal transduction activity or receptor binding;other molecular function	Initial triggering of complement; Classical antibody-mediated complement activation; FCGR activation; Regulation of actin dynamics for phagocytic cup formation; Role of phospholipids in phagocytosis; FCGR3A-mediated IL10 synthesis; FCGR3A-mediated phagocytosis; Regulation of Complement cascade		0.796	0.978915	113.6	86.4
P01860	Immunoglobulin heavy constant gamma 3 OS=Homo sapiens OX=9606 GN=IGHG3 PE=1 SV=2	0	79	12	377	41.3	7.9	cell organization and biogenesis;stress response;transport;signal transduction;other biological processes	non-structural extracellular;plasma membrane;other membranes;other cell component	signal transduction activity or receptor binding;other molecular function	Initial triggering of complement; Classical antibody-mediated complement activation; FCGR activation; Regulation of actin dynamics for phagocytic cup formation; Role of phospholipids in phagocytosis; FCGR3A-mediated IL10 synthesis; FCGR3A-mediated phagocytosis; Regulation of Complement cascade		0.779	0.978026	112.9	87.1
P01861	Immunoglobulin heavy constant gamma 4 OS=Homo sapiens OX=9606 GN=IGHG4 PE=1 SV=1	0	88	15	327	35.9	7.36	cell organization and biogenesis;stress response;transport;signal transduction;other biological processes	non-structural extracellular;plasma membrane;other membranes;other cell component	signal transduction activity or receptor binding;other molecular function	Initial triggering of complement; Classical antibody-mediated complement activation; FCGR activation; Regulation of actin dynamics for phagocytic cup formation; Role of phospholipids in phagocytosis; FCGR3A-mediated IL10 synthesis; FCGR3A-mediated phagocytosis; Regulation of Complement cascade; Interleukin-4 and Interleukin-13 signaling		0.749	0.954826	99.7	100.3
P01871	Immunoglobulin heavy constant mu OS=Homo sapiens OX=9606 GN=IGHM PE=1 SV=4	0	65	33	453	49.4	6.77	cell organization and biogenesis;stress response;transport;signal transduction;other biological processes	non-structural extracellular;plasma membrane;other membranes;other cell component	other molecular function	Cell surface interactions at the vascular wall; CD22 mediated BCR regulation; Antigen activates B Cell Receptor (BCR) leading to generation of second messengers		0.841	0.990007	101.3	98.7
A0A0C4DH31	Immunoglobulin heavy variable 1-18 OS=Homo sapiens OX=9606 GN=IGHV1-18 PE=3 SV=1	0	74	5	117	12.8	8.84	cell organization and biogenesis;stress response;transport;signal transduction;other biological processes	non-structural extracellular;plasma membrane;other membranes	signal transduction activity or receptor binding;other molecular function			0.877	0.996123	118.9	81.1
P23083	Immunoglobulin heavy variable 1-2 OS=Homo sapiens OX=9606 GN=IGHV1-2 PE=1 SV=2	0	70	4	117	13.1	9.13	cell organization and biogenesis;stress response;transport;signal transduction;other biological processes	non-structural extracellular;plasma membrane;other membranes	signal transduction activity or receptor binding;other molecular function	Initial triggering of complement; Classical antibody-mediated complement activation; Immunoregulatory interactions between a Lymphoid and a non-Lymphoid cell; Cell surface interactions at the vascular wall; FCGR activation; Regulation of actin dynamics for phagocytic cup formation; Role of phospholipids in phagocytosis; Scavenging of heme from plasma; Role of LAT2/NTAL/LAB on calcium mobilization…		0.761	0.964571	125.3	74.7
A0A0C4DH33	Immunoglobulin heavy variable 1-24 OS=Homo sapiens OX=9606 GN=IGHV1-24 PE=3 SV=1	0	58	3	117	12.8	5.16	cell organization and biogenesis;stress response;transport;signal transduction;other biological processes	non-structural extracellular;plasma membrane;other membranes	signal transduction activity or receptor binding;other molecular function			1.32	0.53146	108.6	91.4
A0A0C4DH29	Immunoglobulin heavy variable 1-3 OS=Homo sapiens OX=9606 GN=IGHV1-3 PE=3 SV=1	0	62	3	117	13	9.55	cell organization and biogenesis;stress response;transport;signal transduction;other biological processes	non-structural extracellular;plasma membrane;other membranes	signal transduction activity or receptor binding;other molecular function			0.881	0.996123	118.8	81.2
A0A0A0MS14	Immunoglobulin heavy variable 1-45 OS=Homo sapiens OX=9606 GN=IGHV1-45 PE=3 SV=1	0	26	1	117	13.5	9.1	cell organization and biogenesis;stress response;transport;signal transduction;other biological processes	non-structural extracellular;plasma membrane;other membranes	signal transduction activity or receptor binding;other molecular function			1.177	0.774243	100.7	99.3
P01743	Immunoglobulin heavy variable 1-46 OS=Homo sapiens OX=9606 GN=IGHV1-46 PE=1 SV=2	0	57	4	117	12.9	8.92	cell organization and biogenesis;stress response;transport;signal transduction;other biological processes	non-structural extracellular;plasma membrane;other membranes	signal transduction activity or receptor binding;other molecular function	Initial triggering of complement; Classical antibody-mediated complement activation; Immunoregulatory interactions between a Lymphoid and a non-Lymphoid cell; Cell surface interactions at the vascular wall; FCGR activation; Regulation of actin dynamics for phagocytic cup formation; Role of phospholipids in phagocytosis; Scavenging of heme from plasma; Role of LAT2/NTAL/LAB on calcium mobilization…		0.813	0.990007	110.6	89.4
A0A0C4DH39	Immunoglobulin heavy variable 1-58 OS=Homo sapiens OX=9606 GN=IGHV1-58 PE=3 SV=1	0	42	3	117	13	9.25	cell organization and biogenesis;stress response;transport;signal transduction;other biological processes	non-structural extracellular;plasma membrane;other membranes	signal transduction activity or receptor binding;other molecular function			1.096	0.894254	120.1	79.9
P01742	Immunoglobulin heavy variable 1-69 OS=Homo sapiens OX=9606 GN=IGHV1-69 PE=1 SV=2	0	72	1	117	12.7	9.17	cell organization and biogenesis;stress response;transport;signal transduction;other biological processes	non-structural extracellular;plasma membrane;other membranes	signal transduction activity or receptor binding;other molecular function	Initial triggering of complement; Classical antibody-mediated complement activation; Immunoregulatory interactions between a Lymphoid and a non-Lymphoid cell; Cell surface interactions at the vascular wall; FCGR activation; Regulation of actin dynamics for phagocytic cup formation; Role of phospholipids in phagocytosis; Scavenging of heme from plasma; Role of LAT2/NTAL/LAB on calcium mobilization…		1.106	0.869249	99.8	100.2
A0A0G2JMI3	Immunoglobulin heavy variable 1-69-2 OS=Homo sapiens OX=9606 GN=IGHV1-69-2 PE=3 SV=2	0	61	3	117	12.9	4.84	cell organization and biogenesis;stress response;transport;signal transduction;other biological processes	non-structural extracellular;plasma membrane;other membranes	signal transduction activity or receptor binding;other molecular function			1.3	0.561828	105.7	94.3
A0A0B4J2H0	Immunoglobulin heavy variable 1-69D OS=Homo sapiens OX=9606 GN=IGHV1-69D PE=1 SV=1	0	72	1	117	12.7	8.47	cell organization and biogenesis;stress response;transport;signal transduction;other biological processes	non-structural extracellular;plasma membrane;other membranes	signal transduction activity or receptor binding;other molecular function			0.73	0.92373	107.9	92.1
P0DP01	Immunoglobulin heavy variable 1-8 OS=Homo sapiens OX=9606 GN=IGHV1-8 PE=3 SV=1	0	70	3	117	13	9.17	cell organization and biogenesis;stress response;transport;signal transduction;other biological processes	non-structural extracellular;plasma membrane;other membranes	signal transduction activity or receptor binding;other molecular function			1.012	0.978026	96.7	103.3
A0A0B4J1V2	Immunoglobulin heavy variable 2-26 OS=Homo sapiens OX=9606 GN=IGHV2-26 PE=3 SV=1	0	60	4	119	13.2	8.29	cell organization and biogenesis;stress response;transport;signal transduction;other biological processes	non-structural extracellular;plasma membrane;other membranes	signal transduction activity or receptor binding;other molecular function			0.822	0.990007	110.6	89.4
P01817	Immunoglobulin heavy variable 2-5 OS=Homo sapiens OX=9606 GN=IGHV2-5 PE=1 SV=2	0	38	3	119	13.2	8.29	cell organization and biogenesis;stress response;transport;signal transduction;other biological processes	non-structural extracellular;plasma membrane;other membranes	signal transduction activity or receptor binding;other molecular function	Initial triggering of complement; Classical antibody-mediated complement activation; Immunoregulatory interactions between a Lymphoid and a non-Lymphoid cell; Cell surface interactions at the vascular wall; FCGR activation; Regulation of actin dynamics for phagocytic cup formation; Role of phospholipids in phagocytosis; Scavenging of heme from plasma; Role of LAT2/NTAL/LAB on calcium mobilization…		1.169	0.782597	104.6	95.4
P01814	Immunoglobulin heavy variable 2-70 OS=Homo sapiens OX=9606 GN=IGHV2-70 PE=1 SV=2	0	37	1	119	13.3	6.52	cell organization and biogenesis;stress response;transport;signal transduction;other biological processes	non-structural extracellular;plasma membrane;other membranes	signal transduction activity or receptor binding;other molecular function	Initial triggering of complement; Classical antibody-mediated complement activation; Immunoregulatory interactions between a Lymphoid and a non-Lymphoid cell; Cell surface interactions at the vascular wall; FCGR activation; Regulation of actin dynamics for phagocytic cup formation; Role of phospholipids in phagocytosis; Scavenging of heme from plasma; Role of LAT2/NTAL/LAB on calcium mobilization…		0.575	0.473004	146.1	53.9
A0A0C4DH43	Immunoglobulin heavy variable 2-70D OS=Homo sapiens OX=9606 GN=IGHV2-70D PE=3 SV=1	0	37	1	119	13.3	8.29	cell organization and biogenesis;stress response;transport;signal transduction;other biological processes	non-structural extracellular;plasma membrane;other membranes	signal transduction activity or receptor binding;other molecular function			0.924	0.995653	115	85
P01762	Immunoglobulin heavy variable 3-11 OS=Homo sapiens OX=9606 GN=IGHV3-11 PE=1 SV=2	0	56	2	117	12.9	8.6	cell organization and biogenesis;stress response;transport;signal transduction;other biological processes	non-structural extracellular;plasma membrane;other membranes	signal transduction activity or receptor binding;other molecular function	Initial triggering of complement; Classical antibody-mediated complement activation; Immunoregulatory interactions between a Lymphoid and a non-Lymphoid cell; Cell surface interactions at the vascular wall; FCGR activation; Regulation of actin dynamics for phagocytic cup formation; Role of phospholipids in phagocytosis; Scavenging of heme from plasma; Role of LAT2/NTAL/LAB on calcium mobilization…		0.94	0.990007	97.5	102.5
P01766	Immunoglobulin heavy variable 3-13 OS=Homo sapiens OX=9606 GN=IGHV3-13 PE=1 SV=2	0	48	1	116	12.5	7.08	cell organization and biogenesis;stress response;transport;signal transduction;other biological processes	non-structural extracellular;plasma membrane;other membranes	signal transduction activity or receptor binding;other molecular function	Initial triggering of complement; Classical antibody-mediated complement activation; Immunoregulatory interactions between a Lymphoid and a non-Lymphoid cell; Cell surface interactions at the vascular wall; FCGR activation; Regulation of actin dynamics for phagocytic cup formation; Role of phospholipids in phagocytosis; Scavenging of heme from plasma; Role of LAT2/NTAL/LAB on calcium mobilization…		0.71	0.853839	106.2	93.8
A0A0B4J1V0	Immunoglobulin heavy variable 3-15 OS=Homo sapiens OX=9606 GN=IGHV3-15 PE=3 SV=1	0	69	8	119	12.9	8.62	cell organization and biogenesis;stress response;transport;signal transduction;other biological processes	non-structural extracellular;plasma membrane;other membranes	signal transduction activity or receptor binding;other molecular function			0.817	0.990007	122.5	77.5
A0A0C4DH32	Immunoglobulin heavy variable 3-20 OS=Homo sapiens OX=9606 GN=IGHV3-20 PE=3 SV=2	0	61	5	117	12.7	7.87	cell organization and biogenesis;stress response;transport;signal transduction;other biological processes	non-structural extracellular;plasma membrane;other membranes	signal transduction activity or receptor binding;other molecular function			0.844	0.992309	124.2	75.8
A0A0B4J1V1	Immunoglobulin heavy variable 3-21 OS=Homo sapiens OX=9606 GN=IGHV3-21 PE=1 SV=1	0	79	5	117	12.8	8.28	cell organization and biogenesis;stress response;transport;signal transduction;other biological processes	non-structural extracellular;plasma membrane;other membranes	signal transduction activity or receptor binding;other molecular function			0.97	0.990007	115	85
P01764	Immunoglobulin heavy variable 3-23 OS=Homo sapiens OX=9606 GN=IGHV3-23 PE=1 SV=2	0	69	1	117	12.6	8.28	cell organization and biogenesis;stress response;transport;signal transduction;other biological processes	non-structural extracellular;plasma membrane;other membranes	signal transduction activity or receptor binding;other molecular function	Initial triggering of complement; Classical antibody-mediated complement activation; Immunoregulatory interactions between a Lymphoid and a non-Lymphoid cell; Cell surface interactions at the vascular wall; FCGR activation; Regulation of actin dynamics for phagocytic cup formation; Role of phospholipids in phagocytosis; Scavenging of heme from plasma; Role of LAT2/NTAL/LAB on calcium mobilization…		0.961	0.990007	110	90
P01768	Immunoglobulin heavy variable 3-30 OS=Homo sapiens OX=9606 GN=IGHV3-30 PE=1 SV=2	0	71	1	117	12.9	8.92	cell organization and biogenesis;stress response;transport;signal transduction;other biological processes	non-structural extracellular;plasma membrane;other membranes	signal transduction activity or receptor binding;other molecular function	Initial triggering of complement; Classical antibody-mediated complement activation; Immunoregulatory interactions between a Lymphoid and a non-Lymphoid cell; Cell surface interactions at the vascular wall; FCGR activation; Regulation of actin dynamics for phagocytic cup formation; Role of phospholipids in phagocytosis; Scavenging of heme from plasma; Role of LAT2/NTAL/LAB on calcium mobilization…		1.274	0.59347	30.7	169.3
P0DP02	Immunoglobulin heavy variable 3-30-3 OS=Homo sapiens OX=9606 GN=IGHV3-30-3 PE=3 SV=1	0	71	0	117	13	8.94	cell organization and biogenesis;stress response;transport;signal transduction;other biological processes	non-structural extracellular;plasma membrane;other membranes	signal transduction activity or receptor binding;other molecular function
P01772	Immunoglobulin heavy variable 3-33 OS=Homo sapiens OX=9606 GN=IGHV3-33 PE=1 SV=2	0	71	1	117	13.1	8.94	cell organization and biogenesis;stress response;transport;signal transduction;other biological processes	non-structural extracellular;plasma membrane;other membranes	signal transduction activity or receptor binding;other molecular function	Initial triggering of complement; Classical antibody-mediated complement activation; Immunoregulatory interactions between a Lymphoid and a non-Lymphoid cell; Cell surface interactions at the vascular wall; FCGR activation; Regulation of actin dynamics for phagocytic cup formation; Role of phospholipids in phagocytosis; Scavenging of heme from plasma; Role of LAT2/NTAL/LAB on calcium mobilization…		0.761	0.964571	112.2	87.8
A0A0B4J1X8	Immunoglobulin heavy variable 3-43 OS=Homo sapiens OX=9606 GN=IGHV3-43 PE=3 SV=1	0	46	4	118	13.1	5.41	cell organization and biogenesis;stress response;transport;signal transduction;other biological processes	non-structural extracellular;plasma membrane;other membranes	signal transduction activity or receptor binding;other molecular function			1.413	0.443954	79.6	120.4
P0DP04	Immunoglobulin heavy variable 3-43D OS=Homo sapiens OX=9606 GN=IGHV3-43D PE=3 SV=1	0	62	0	118	13	5.41	cell organization and biogenesis;stress response;transport;signal transduction;other biological processes	non-structural extracellular;plasma membrane;other membranes	signal transduction activity or receptor binding;other molecular function
P01763	Immunoglobulin heavy variable 3-48 OS=Homo sapiens OX=9606 GN=IGHV3-48 PE=1 SV=2	0	79	4	117	12.8	5.36	cell organization and biogenesis;stress response;transport;signal transduction;other biological processes	non-structural extracellular;plasma membrane;other membranes	signal transduction activity or receptor binding;other molecular function	Initial triggering of complement; Classical antibody-mediated complement activation; Immunoregulatory interactions between a Lymphoid and a non-Lymphoid cell; Cell surface interactions at the vascular wall; FCGR activation; Regulation of actin dynamics for phagocytic cup formation; Role of phospholipids in phagocytosis; Scavenging of heme from plasma; Role of LAT2/NTAL/LAB on calcium mobilization…		0.906	0.996123	112.4	87.6
A0A0A0MS15	Immunoglobulin heavy variable 3-49 OS=Homo sapiens OX=9606 GN=IGHV3-49 PE=3 SV=1	0	76	4	119	13	8.62	cell organization and biogenesis;stress response;transport;signal transduction;other biological processes	non-structural extracellular;plasma membrane;other membranes	signal transduction activity or receptor binding;other molecular function			0.911	0.996123	110.7	89.3
P01767	Immunoglobulin heavy variable 3-53 OS=Homo sapiens OX=9606 GN=IGHV3-53 PE=1 SV=2	0	54	2	116	12.8	8.28	cell organization and biogenesis;stress response;transport;signal transduction;other biological processes	non-structural extracellular;plasma membrane;other membranes	signal transduction activity or receptor binding;other molecular function	Initial triggering of complement; Classical antibody-mediated complement activation; Immunoregulatory interactions between a Lymphoid and a non-Lymphoid cell; Cell surface interactions at the vascular wall; FCGR activation; Regulation of actin dynamics for phagocytic cup formation; Role of phospholipids in phagocytosis; Scavenging of heme from plasma; Role of LAT2/NTAL/LAB on calcium mobilization…		1.026	0.969737	95.7	104.3
A0A075B6Q5	Immunoglobulin heavy variable 3-64 OS=Homo sapiens OX=9606 GN=IGHV3-64 PE=3 SV=1	0	70	4	118	12.9	7.85	cell organization and biogenesis;stress response;transport;signal transduction;other biological processes	non-structural extracellular;plasma membrane;other membranes	signal transduction activity or receptor binding;other molecular function			0.767	0.968719	88.9	111.1
A0A0J9YX35	Immunoglobulin heavy variable 3-64D OS=Homo sapiens OX=9606 GN=IGHV3-64D PE=3 SV=1	0	74	2	117	12.8	7.85	cell organization and biogenesis;stress response;transport;signal transduction;other biological processes	non-structural extracellular;plasma membrane;other membranes	signal transduction activity or receptor binding;other molecular function			0.631	0.626295	129.8	70.2
A0A0C4DH42	Immunoglobulin heavy variable 3-66 OS=Homo sapiens OX=9606 GN=IGHV3-66 PE=3 SV=1	0	49	1	116	12.7	8.16	cell organization and biogenesis;stress response;transport;signal transduction;other biological processes	non-structural extracellular;plasma membrane;other membranes	signal transduction activity or receptor binding;other molecular function			1.056	0.954826	99.6	100.4
P01780	Immunoglobulin heavy variable 3-7 OS=Homo sapiens OX=9606 GN=IGHV3-7 PE=1 SV=2	0	74	3	117	12.9	6.57	cell organization and biogenesis;stress response;transport;signal transduction;other biological processes	non-structural extracellular;plasma membrane;other membranes	signal transduction activity or receptor binding;other molecular function	Initial triggering of complement; Classical antibody-mediated complement activation; Immunoregulatory interactions between a Lymphoid and a non-Lymphoid cell; Cell surface interactions at the vascular wall; FCGR activation; Regulation of actin dynamics for phagocytic cup formation; Role of phospholipids in phagocytosis; Scavenging of heme from plasma; Role of LAT2/NTAL/LAB on calcium mobilization…		0.967	0.990007	115	85
A0A0B4J1Y9	Immunoglobulin heavy variable 3-72 OS=Homo sapiens OX=9606 GN=IGHV3-72 PE=3 SV=1	0	61	3	119	13.2	7.85	cell organization and biogenesis;stress response;transport;signal transduction;other biological processes	non-structural extracellular;plasma membrane;other membranes	signal transduction activity or receptor binding;other molecular function			0.885	0.999697	110.3	89.7
A0A0B4J1V6	Immunoglobulin heavy variable 3-73 OS=Homo sapiens OX=9606 GN=IGHV3-73 PE=3 SV=1	0	76	5	119	12.8	9.17	cell organization and biogenesis;stress response;transport;signal transduction;other biological processes	non-structural extracellular;plasma membrane;other membranes	signal transduction activity or receptor binding;other molecular function			0.752	0.959783	94.8	105.2
A0A0B4J1X5	Immunoglobulin heavy variable 3-74 OS=Homo sapiens OX=9606 GN=IGHV3-74 PE=3 SV=1	0	63	2	117	12.8	8.66	cell organization and biogenesis;stress response;transport;signal transduction;other biological processes	non-structural extracellular;plasma membrane;other membranes	signal transduction activity or receptor binding;other molecular function			0.95	0.990007	110.5	89.5
P01782	Immunoglobulin heavy variable 3-9 OS=Homo sapiens OX=9606 GN=IGHV3-9 PE=1 SV=2	0	76	8	118	12.9	7.08	cell organization and biogenesis;stress response;transport;signal transduction;other biological processes	non-structural extracellular;plasma membrane;other membranes	signal transduction activity or receptor binding;other molecular function	Initial triggering of complement; Classical antibody-mediated complement activation; Immunoregulatory interactions between a Lymphoid and a non-Lymphoid cell; Cell surface interactions at the vascular wall; FCGR activation; Regulation of actin dynamics for phagocytic cup formation; Role of phospholipids in phagocytosis; Scavenging of heme from plasma; Role of LAT2/NTAL/LAB on calcium mobilization…		1.035	0.964571	81.2	118.8
A0A0C4DH34	Immunoglobulin heavy variable 4-28 OS=Homo sapiens OX=9606 GN=IGHV4-28 PE=3 SV=1	0	57	4	117	13.1	9.29	cell organization and biogenesis;stress response;transport;signal transduction;other biological processes	non-structural extracellular;plasma membrane;other membranes	signal transduction activity or receptor binding;other molecular function			1.248	0.630896	81.5	118.5
A0A087WSY4	Immunoglobulin heavy variable 4-30-2 OS=Homo sapiens OX=9606 GN=IGHV4-30-2 PE=3 SV=1	0	42	2	118	13	9.67	cell organization and biogenesis;stress response;transport;signal transduction;other biological processes	non-structural extracellular;plasma membrane;other membranes	signal transduction activity or receptor binding;other molecular function			0.875	0.996123	137.2	62.8
P0DP06	Immunoglobulin heavy variable 4-30-4 OS=Homo sapiens OX=9606 GN=IGHV4-30-4 PE=3 SV=1	0	63	0	118	13.1	9.26	cell organization and biogenesis;stress response;transport;signal transduction;other biological processes	non-structural extracellular;plasma membrane;other membranes	signal transduction activity or receptor binding;other molecular function
P0DP07	Immunoglobulin heavy variable 4-31 OS=Homo sapiens OX=9606 GN=IGHV4-31 PE=3 SV=1	0	61	0	118	13.1	9.26	cell organization and biogenesis;stress response;transport;signal transduction;other biological processes	non-structural extracellular;plasma membrane;other membranes	signal transduction activity or receptor binding;other molecular function
P06331	Immunoglobulin heavy variable 4-34 OS=Homo sapiens OX=9606 GN=IGHV4-34 PE=1 SV=2	0	60	2	123	13.8	9.33	cell organization and biogenesis;stress response;transport;signal transduction;other biological processes	non-structural extracellular;plasma membrane;other membranes	signal transduction activity or receptor binding;other molecular function	Initial triggering of complement; Classical antibody-mediated complement activation; Immunoregulatory interactions between a Lymphoid and a non-Lymphoid cell; Cell surface interactions at the vascular wall; FCGR activation; Regulation of actin dynamics for phagocytic cup formation; Role of phospholipids in phagocytosis; Scavenging of heme from plasma; Role of LAT2/NTAL/LAB on calcium mobilization…	Extrafollicular B cell activation by SARS-CoV-2	0.861	0.996123	110.8	89.2
P0DP08	Immunoglobulin heavy variable 4-38-2 OS=Homo sapiens OX=9606 GN=IGHV4-38-2 PE=3 SV=1	0	55	0	117	13	9.29	cell organization and biogenesis;stress response;transport;signal transduction;other biological processes	non-structural extracellular;plasma membrane;other membranes	signal transduction activity or receptor binding;other molecular function
P01824	Immunoglobulin heavy variable 4-39 OS=Homo sapiens OX=9606 GN=IGHV4-39 PE=1 SV=2	0	59	4	125	13.9	9.26	cell organization and biogenesis;stress response;transport;signal transduction;other biological processes	non-structural extracellular;plasma membrane;other membranes	signal transduction activity or receptor binding;other molecular function	Initial triggering of complement; Classical antibody-mediated complement activation; Immunoregulatory interactions between a Lymphoid and a non-Lymphoid cell; Cell surface interactions at the vascular wall; FCGR activation; Regulation of actin dynamics for phagocytic cup formation; Role of phospholipids in phagocytosis; Scavenging of heme from plasma; Role of LAT2/NTAL/LAB on calcium mobilization…		1.027	0.969737	100	100
A0A075B6R2	Immunoglobulin heavy variable 4-4 OS=Homo sapiens OX=9606 GN=IGHV4-4 PE=3 SV=2	0	54	2	117	12.8	9.6	cell organization and biogenesis;stress response;transport;signal transduction;other biological processes	non-structural extracellular;plasma membrane;other membranes	signal transduction activity or receptor binding;other molecular function			0.94	0.990007	111.2	88.8
P01825	Immunoglobulin heavy variable 4-59 OS=Homo sapiens OX=9606 GN=IGHV4-59 PE=1 SV=2	0	64	1	116	12.9	9.29	cell organization and biogenesis;stress response;transport;signal transduction;other biological processes	non-structural extracellular;plasma membrane;other membranes	signal transduction activity or receptor binding;other molecular function	Initial triggering of complement; Classical antibody-mediated complement activation; Immunoregulatory interactions between a Lymphoid and a non-Lymphoid cell; Cell surface interactions at the vascular wall; FCGR activation; Regulation of actin dynamics for phagocytic cup formation; Role of phospholipids in phagocytosis; Scavenging of heme from plasma; Role of LAT2/NTAL/LAB on calcium mobilization…		1.166	0.782597	98.4	101.6
A0A0C4DH41	Immunoglobulin heavy variable 4-61 OS=Homo sapiens OX=9606 GN=IGHV4-61 PE=3 SV=1	0	63	1	118	13.1	9.29	cell organization and biogenesis;stress response;transport;signal transduction;other biological processes	non-structural extracellular;plasma membrane;other membranes	signal transduction activity or receptor binding;other molecular function			1.166	0.782597	98.4	101.6
A0A0J9YXX1	Immunoglobulin heavy variable 5-10-1 OS=Homo sapiens OX=9606 GN=IGHV5-10-1 PE=3 SV=1	0	56	2	117	12.8	8.28	cell organization and biogenesis;stress response;transport;signal transduction;other biological processes	non-structural extracellular;plasma membrane;other membranes	signal transduction activity or receptor binding;other molecular function			1.094	0.894254	69.2	130.8
A0A0C4DH38	Immunoglobulin heavy variable 5-51 OS=Homo sapiens OX=9606 GN=IGHV5-51 PE=3 SV=1	0	56	2	117	12.7	8.27	cell organization and biogenesis;stress response;transport;signal transduction;other biological processes	non-structural extracellular;plasma membrane;other membranes	signal transduction activity or receptor binding;other molecular function			0.739	0.942864	126.7	73.3
A0A0B4J1U7	Immunoglobulin heavy variable 6-1 OS=Homo sapiens OX=9606 GN=IGHV6-1 PE=3 SV=1	0	45	5	121	13.5	9.2	cell organization and biogenesis;stress response;transport;signal transduction;other biological processes	non-structural extracellular;plasma membrane;other membranes	signal transduction activity or receptor binding;other molecular function			0.943	0.990007	112.4	87.6
A0A0J9YVY3	Immunoglobulin heavy variable 7-4-1 OS=Homo sapiens OX=9606 GN=IGHV7-4-1 PE=3 SV=1	0	57	4	117	12.8	8.63	cell organization and biogenesis;stress response;transport;signal transduction;other biological processes	non-structural extracellular;plasma membrane;other membranes	signal transduction activity or receptor binding;other molecular function			0.755	0.964571	106.7	93.3
P01591	Immunoglobulin J chain OS=Homo sapiens OX=9606 GN=JCHAIN PE=1 SV=4	0	64	8	159	18.1	5.24	cell organization and biogenesis;stress response;other biological processes	non-structural extracellular	signal transduction activity or receptor binding;other molecular function	Cell surface interactions at the vascular wall; Scavenging of heme from plasma		1.162	0.785711	84.4	115.6
P01834	Immunoglobulin kappa constant OS=Homo sapiens OX=9606 GN=IGKC PE=1 SV=2	0	100	46	107	11.8	6.52	cell organization and biogenesis;stress response;transport;signal transduction;other biological processes	non-structural extracellular;plasma membrane;other membranes;other cell component	signal transduction activity or receptor binding;other molecular function	Initial triggering of complement; Classical antibody-mediated complement activation; Immunoregulatory interactions between a Lymphoid and a non-Lymphoid cell; Cell surface interactions at the vascular wall; FCGR activation; Regulation of actin dynamics for phagocytic cup formation; Role of phospholipids in phagocytosis; Scavenging of heme from plasma; Role of LAT2/NTAL/LAB on calcium mobilization…		0.866	0.996123	113.5	86.5
A0A0A0MT89	Immunoglobulin kappa joining 1 OS=Homo sapiens OX=9606 GN=IGKJ1 PE=4 SV=2	0	100	2	12	1.4	8.84	other biological processes	non-structural extracellular;plasma membrane;other membranes;other cell component				1.114	0.853839	106.8	93.2
A0A0C4DH73	Immunoglobulin kappa variable 1-12 OS=Homo sapiens OX=9606 GN=IGKV1-12 PE=3 SV=1	0	36	2	117	12.6	8.31	other biological processes	non-structural extracellular;plasma membrane;other membranes;other cell component		Initial triggering of complement; Classical antibody-mediated complement activation; Immunoregulatory interactions between a Lymphoid and a non-Lymphoid cell; Cell surface interactions at the vascular wall; FCGR activation; Regulation of actin dynamics for phagocytic cup formation; Role of phospholipids in phagocytosis; Scavenging of heme from plasma; Role of LAT2/NTAL/LAB on calcium mobilization…		0.945	0.990007	114.8	85.2
P04430	Immunoglobulin kappa variable 1-16 OS=Homo sapiens OX=9606 GN=IGKV1-16 PE=1 SV=2	0	61	2	117	12.6	8.16	other biological processes	non-structural extracellular;plasma membrane;other membranes;other cell component	other molecular function	Initial triggering of complement; Classical antibody-mediated complement activation; Immunoregulatory interactions between a Lymphoid and a non-Lymphoid cell; Cell surface interactions at the vascular wall; FCGR activation; Regulation of actin dynamics for phagocytic cup formation; Role of phospholipids in phagocytosis; Scavenging of heme from plasma; Role of LAT2/NTAL/LAB on calcium mobilization…		0.649	0.704536	127	73
P01599	Immunoglobulin kappa variable 1-17 OS=Homo sapiens OX=9606 GN=IGKV1-17 PE=1 SV=2	0	42	2	117	12.8	8.68	other biological processes	non-structural extracellular;plasma membrane;other membranes;other cell component	other molecular function	Initial triggering of complement; Classical antibody-mediated complement activation; Immunoregulatory interactions between a Lymphoid and a non-Lymphoid cell; Cell surface interactions at the vascular wall; FCGR activation; Regulation of actin dynamics for phagocytic cup formation; Role of phospholipids in phagocytosis; Scavenging of heme from plasma; Role of LAT2/NTAL/LAB on calcium mobilization…		1.14	0.82732	84.1	115.9
A0A075B6S5	Immunoglobulin kappa variable 1-27 OS=Homo sapiens OX=9606 GN=IGKV1-27 PE=3 SV=1	0	72	2	117	12.7	8.29	other biological processes	non-structural extracellular;plasma membrane;other membranes;other cell component				0.919	0.996123	118.4	81.6
P01602	Immunoglobulin kappa variable 1-5 OS=Homo sapiens OX=9606 GN=IGKV1-5 PE=1 SV=2	0	45	7	117	12.8	8.28	other biological processes	non-structural extracellular;plasma membrane;other membranes;other cell component	other molecular function	Initial triggering of complement; Classical antibody-mediated complement activation; Immunoregulatory interactions between a Lymphoid and a non-Lymphoid cell; Cell surface interactions at the vascular wall; FCGR activation; Regulation of actin dynamics for phagocytic cup formation; Role of phospholipids in phagocytosis; Scavenging of heme from plasma; Role of LAT2/NTAL/LAB on calcium mobilization…		0.853	0.995653	119.6	80.4
A0A0C4DH72	Immunoglobulin kappa variable 1-6 OS=Homo sapiens OX=9606 GN=IGKV1-6 PE=3 SV=1	0	36	0	117	12.7	8.29	other biological processes	non-structural extracellular;plasma membrane;other membranes;other cell component
A0A0C4DH67	Immunoglobulin kappa variable 1-8 OS=Homo sapiens OX=9606 GN=IGKV1-8 PE=3 SV=1	0	33	1	115	12.5	9.01	other biological processes	non-structural extracellular;plasma membrane;other membranes;other cell component				0.73	0.923079	105	95
A0A0C4DH69	Immunoglobulin kappa variable 1-9 OS=Homo sapiens OX=9606 GN=IGKV1-9 PE=3 SV=1	0	20	0	117	12.7	8.29	other biological processes	non-structural extracellular;plasma membrane;other membranes;other cell component				0.87	0.996123	130.1	69.9
P01611	Immunoglobulin kappa variable 1D-12 OS=Homo sapiens OX=9606 GN=IGKV1D-12 PE=1 SV=2	0	36	2	117	12.6	7.84	other biological processes	non-structural extracellular;plasma membrane;other membranes;other cell component	other molecular function	Initial triggering of complement; Classical antibody-mediated complement activation; Immunoregulatory interactions between a Lymphoid and a non-Lymphoid cell; Cell surface interactions at the vascular wall; FCGR activation; Regulation of actin dynamics for phagocytic cup formation; Role of phospholipids in phagocytosis; Scavenging of heme from plasma; Role of LAT2/NTAL/LAB on calcium mobilization…		0.945	0.990007	114.8	85.2
A0A0B4J2D9	Immunoglobulin kappa variable 1D-13 OS=Homo sapiens OX=9606 GN=IGKV1D-13 PE=3 SV=1	0	32	1	117	12.6	7.84	other biological processes	non-structural extracellular;plasma membrane;other membranes;other cell component				0.861	0.996123	74.2	125.8
P01601	Immunoglobulin kappa variable 1D-16 OS=Homo sapiens OX=9606 GN=IGKV1D-16 PE=3 SV=2	0	52	1	117	12.7	7.74	other biological processes	non-structural extracellular;plasma membrane;other membranes;other cell component	other molecular function	Initial triggering of complement; Classical antibody-mediated complement activation; Immunoregulatory interactions between a Lymphoid and a non-Lymphoid cell; Cell surface interactions at the vascular wall; FCGR activation; Regulation of actin dynamics for phagocytic cup formation; Role of phospholipids in phagocytosis; Scavenging of heme from plasma; Role of LAT2/NTAL/LAB on calcium mobilization…		0.826	0.990007	129.9	70.1
A0A075B6S4	Immunoglobulin kappa variable 1D-17 OS=Homo sapiens OX=9606 GN=IGKV1D-17 PE=3 SV=1	0	13	0	117	12.8	9.03	other biological processes	non-structural extracellular;plasma membrane;other membranes;other cell component				0.698	0.835683	124.4	75.6
P01593	Immunoglobulin kappa variable 1D-33 OS=Homo sapiens OX=9606 GN=IGKV1D-33 PE=1 SV=2	0	36	2	117	12.8	4.78	other biological processes	non-structural extracellular;plasma membrane;other membranes;other cell component	other molecular function	Initial triggering of complement; Classical antibody-mediated complement activation; Immunoregulatory interactions between a Lymphoid and a non-Lymphoid cell; Cell surface interactions at the vascular wall; FCGR activation; Regulation of actin dynamics for phagocytic cup formation; Role of phospholipids in phagocytosis; Scavenging of heme from plasma; Role of LAT2/NTAL/LAB on calcium mobilization…		0.972	0.990007	90.1	109.9
P04432	Immunoglobulin kappa variable 1D-39 OS=Homo sapiens OX=9606 GN=IGKV1D-39 PE=3 SV=2	0	47	1	117	12.7	8.66	other biological processes	non-structural extracellular;plasma membrane;other membranes;other cell component	other molecular function	Initial triggering of complement; Classical antibody-mediated complement activation; Immunoregulatory interactions between a Lymphoid and a non-Lymphoid cell; Cell surface interactions at the vascular wall; FCGR activation; Regulation of actin dynamics for phagocytic cup formation; Role of phospholipids in phagocytosis; Scavenging of heme from plasma; Role of LAT2/NTAL/LAB on calcium mobilization…		0.774	0.969737	102.1	97.9
A0A0B4J1Z2	Immunoglobulin kappa variable 1D-43 OS=Homo sapiens OX=9606 GN=IGKV1D-43 PE=3 SV=1	0	23	0	117	13	8.92	other biological processes	non-structural extracellular;plasma membrane;other membranes;other cell component				0.688	0.808343	124.7	75.3
A0A087WSZ0	Immunoglobulin kappa variable 1D-8 OS=Homo sapiens OX=9606 GN=IGKV1D-8 PE=3 SV=6	0	22	1	117	12.8	7.74	other biological processes	non-structural extracellular;plasma membrane;other membranes;other cell component				0.988	0.978915	88.1	111.9
A0A0C4DH68	Immunoglobulin kappa variable 2-24 OS=Homo sapiens OX=9606 GN=IGKV2-24 PE=3 SV=1	0	38	2	120	13.1	8.53	other biological processes	non-structural extracellular;plasma membrane;other membranes;other cell component				0.794	0.978915	111	89
A0A075B6P5	Immunoglobulin kappa variable 2-28 OS=Homo sapiens OX=9606 GN=IGKV2-28 PE=3 SV=1	0	66	5	120	12.9	5.94	other biological processes	non-structural extracellular;plasma membrane;other membranes;other cell component		Initial triggering of complement; Classical antibody-mediated complement activation; Immunoregulatory interactions between a Lymphoid and a non-Lymphoid cell; Cell surface interactions at the vascular wall; FCGR activation; Regulation of actin dynamics for phagocytic cup formation; Role of phospholipids in phagocytosis; Scavenging of heme from plasma; Role of LAT2/NTAL/LAB on calcium mobilization…		0.921	0.996123	100.9	99.1
A2NJV5	Immunoglobulin kappa variable 2-29 OS=Homo sapiens OX=9606 GN=IGKV2-29 PE=3 SV=2	0	57	2	120	13.1	7.28	other biological processes	non-structural extracellular;plasma membrane;other membranes;other cell component		Initial triggering of complement; Classical antibody-mediated complement activation; Immunoregulatory interactions between a Lymphoid and a non-Lymphoid cell; Cell surface interactions at the vascular wall; FCGR activation; Regulation of actin dynamics for phagocytic cup formation; Role of phospholipids in phagocytosis; Scavenging of heme from plasma; Role of LAT2/NTAL/LAB on calcium mobilization…		0.794	0.978915	107.9	92.1
P06310	Immunoglobulin kappa variable 2-30 OS=Homo sapiens OX=9606 GN=IGKV2-30 PE=3 SV=2	0	62	6	120	13.2	8.51	other biological processes	non-structural extracellular;plasma membrane;other membranes;other cell component	other molecular function	Initial triggering of complement; Classical antibody-mediated complement activation; Immunoregulatory interactions between a Lymphoid and a non-Lymphoid cell; Cell surface interactions at the vascular wall; FCGR activation; Regulation of actin dynamics for phagocytic cup formation; Role of phospholipids in phagocytosis; Scavenging of heme from plasma; Role of LAT2/NTAL/LAB on calcium mobilization…		0.871	0.996123	112.9	87.1
A0A087WW87	Immunoglobulin kappa variable 2-40 OS=Homo sapiens OX=9606 GN=IGKV2-40 PE=3 SV=2	0	50	3	121	13.3	4.61	other biological processes	non-structural extracellular;plasma membrane;other membranes;other cell component				1.046	0.964571	94.8	105.2
A0A0A0MRZ7	Immunoglobulin kappa variable 2D-26 OS=Homo sapiens OX=9606 GN=IGKV2D-26 PE=3 SV=1	0	24	2	120	13.3	5.06	other biological processes	non-structural extracellular;plasma membrane;other membranes;other cell component				0.771	0.969737	107.7	92.3
A0A075B6S2	Immunoglobulin kappa variable 2D-29 OS=Homo sapiens OX=9606 GN=IGKV2D-29 PE=3 SV=1	0	52	2	120	13.1	7.12	other biological processes	non-structural extracellular;plasma membrane;other membranes;other cell component				0.844	0.992309	111.1	88.9
A0A075B6S6	Immunoglobulin kappa variable 2D-30 OS=Homo sapiens OX=9606 GN=IGKV2D-30 PE=3 SV=1	0	58	5	120	13.2	7.99	other biological processes	non-structural extracellular;plasma membrane;other membranes;other cell component		Initial triggering of complement; Classical antibody-mediated complement activation; Immunoregulatory interactions between a Lymphoid and a non-Lymphoid cell; Cell surface interactions at the vascular wall; FCGR activation; Regulation of actin dynamics for phagocytic cup formation; Role of phospholipids in phagocytosis; Scavenging of heme from plasma; Role of LAT2/NTAL/LAB on calcium mobilization…		0.879	0.996123	112.3	87.7
P04433	Immunoglobulin kappa variable 3-11 OS=Homo sapiens OX=9606 GN=IGKV3-11 PE=1 SV=1	0	70	11	115	12.6	4.96	other biological processes	non-structural extracellular;plasma membrane;other membranes;other cell component	other molecular function	Initial triggering of complement; Classical antibody-mediated complement activation; Immunoregulatory interactions between a Lymphoid and a non-Lymphoid cell; Cell surface interactions at the vascular wall; FCGR activation; Regulation of actin dynamics for phagocytic cup formation; Role of phospholipids in phagocytosis; Scavenging of heme from plasma; Role of LAT2/NTAL/LAB on calcium mobilization…		0.776	0.971978	136.2	63.8
P01624	Immunoglobulin kappa variable 3-15 OS=Homo sapiens OX=9606 GN=IGKV3-15 PE=1 SV=2	0	42	0	115	12.5	5.19	other biological processes	non-structural extracellular;plasma membrane;other membranes;other cell component	other molecular function	Initial triggering of complement; Classical antibody-mediated complement activation; Immunoregulatory interactions between a Lymphoid and a non-Lymphoid cell; Cell surface interactions at the vascular wall; FCGR activation; Regulation of actin dynamics for phagocytic cup formation; Role of phospholipids in phagocytosis; Scavenging of heme from plasma; Role of LAT2/NTAL/LAB on calcium mobilization…
P01619	Immunoglobulin kappa variable 3-20 OS=Homo sapiens OX=9606 GN=IGKV3-20 PE=1 SV=2	0	63	20	116	12.5	4.96	stress response;other biological processes	non-structural extracellular;plasma membrane;other membranes	other molecular function	Initial triggering of complement; Classical antibody-mediated complement activation; Immunoregulatory interactions between a Lymphoid and a non-Lymphoid cell; Cell surface interactions at the vascular wall; FCGR activation; Regulation of actin dynamics for phagocytic cup formation; Role of phospholipids in phagocytosis; Scavenging of heme from plasma; Role of LAT2/NTAL/LAB on calcium mobilization…		0.908	0.996123	97.7	102.3
A0A0A0MRZ8	Immunoglobulin kappa variable 3D-11 OS=Homo sapiens OX=9606 GN=IGKV3D-11 PE=3 SV=6	0	56	10	115	12.6	5.29	other biological processes	non-structural extracellular;plasma membrane;other membranes;other cell component				0.759	0.964571	136.7	63.3
A0A087WSY6	Immunoglobulin kappa variable 3D-15 OS=Homo sapiens OX=9606 GN=IGKV3D-15 PE=3 SV=6	0	42	9	115	12.5	5.19	other biological processes	non-structural extracellular;plasma membrane;other membranes;other cell component				0.95	0.990007	106.3	93.7
A0A0C4DH25	Immunoglobulin kappa variable 3D-20 OS=Homo sapiens OX=9606 GN=IGKV3D-20 PE=3 SV=1	0	52	0	116	12.5	4.59	other biological processes	non-structural extracellular;plasma membrane;other membranes;other cell component		Initial triggering of complement; Classical antibody-mediated complement activation; Immunoregulatory interactions between a Lymphoid and a non-Lymphoid cell; Cell surface interactions at the vascular wall; FCGR activation; Regulation of actin dynamics for phagocytic cup formation; Role of phospholipids in phagocytosis; Scavenging of heme from plasma; Role of LAT2/NTAL/LAB on calcium mobilization…
A0A0C4DH55	Immunoglobulin kappa variable 3D-7 OS=Homo sapiens OX=9606 GN=IGKV3D-7 PE=3 SV=5	0	18	0	119	13.1	5.94	other biological processes	non-structural extracellular;plasma membrane;other membranes;other cell component
P06312	Immunoglobulin kappa variable 4-1 OS=Homo sapiens OX=9606 GN=IGKV4-1 PE=1 SV=1	0	51	7	121	13.4	5.25	other biological processes	non-structural extracellular;plasma membrane;other membranes;other cell component	other molecular function	Initial triggering of complement; Classical antibody-mediated complement activation; Immunoregulatory interactions between a Lymphoid and a non-Lymphoid cell; Cell surface interactions at the vascular wall; FCGR activation; Regulation of actin dynamics for phagocytic cup formation; Role of phospholipids in phagocytosis; Scavenging of heme from plasma; Role of LAT2/NTAL/LAB on calcium mobilization…		0.907	0.996123	104.3	95.7
P06315	Immunoglobulin kappa variable 5-2 OS=Homo sapiens OX=9606 GN=IGKV5-2 PE=1 SV=1	0	16	1	115	12.7	4.41	other biological processes	non-structural extracellular;plasma membrane;other membranes;other cell component	other molecular function	Initial triggering of complement; Classical antibody-mediated complement activation; Immunoregulatory interactions between a Lymphoid and a non-Lymphoid cell; Cell surface interactions at the vascular wall; FCGR activation; Regulation of actin dynamics for phagocytic cup formation; Role of phospholipids in phagocytosis; Scavenging of heme from plasma; Role of LAT2/NTAL/LAB on calcium mobilization…		1.254	0.621807	93.1	106.9
A0A0C4DH24	Immunoglobulin kappa variable 6-21 OS=Homo sapiens OX=9606 GN=IGKV6-21 PE=3 SV=1	0	29	1	114	12.4	7.28	other biological processes	non-structural extracellular;plasma membrane;other membranes;other cell component				0.988	0.978915	106.6	93.4
A0A0A0MT36	Immunoglobulin kappa variable 6D-21 OS=Homo sapiens OX=9606 GN=IGKV6D-21 PE=3 SV=1	0	29	1	114	12.3	7.28	other biological processes	non-structural extracellular;plasma membrane;other membranes;other cell component				0.978	0.990007	100.8	99.2
P0CG04	Immunoglobulin lambda constant 1 OS=Homo sapiens OX=9606 GN=IGLC1 PE=1 SV=1	0	87	3	106	11.3	7.87	cell organization and biogenesis;stress response;transport;signal transduction;other biological processes	non-structural extracellular;plasma membrane;other membranes;other cell component	signal transduction activity or receptor binding;other molecular function	Initial triggering of complement; Classical antibody-mediated complement activation; Immunoregulatory interactions between a Lymphoid and a non-Lymphoid cell; Cell surface interactions at the vascular wall; FCGR activation; Regulation of actin dynamics for phagocytic cup formation; Role of phospholipids in phagocytosis; Scavenging of heme from plasma; Role of LAT2/NTAL/LAB on calcium mobilization…		0.863	0.996123	107.9	92.1
P0DOY2	Immunoglobulin lambda constant 2 OS=Homo sapiens OX=9606 GN=IGLC2 PE=1 SV=1	0	96	5	106	11.3	7.24	cell organization and biogenesis;stress response;transport;signal transduction;other biological processes	non-structural extracellular;plasma membrane;other membranes;other cell component	signal transduction activity or receptor binding;other molecular function	Initial triggering of complement; Classical antibody-mediated complement activation; Immunoregulatory interactions between a Lymphoid and a non-Lymphoid cell; Cell surface interactions at the vascular wall; FCGR activation; Regulation of actin dynamics for phagocytic cup formation; Role of phospholipids in phagocytosis; Scavenging of heme from plasma; Role of LAT2/NTAL/LAB on calcium mobilization…		0.882	0.997407	107.8	92.2
P0DOY3	Immunoglobulin lambda constant 3 OS=Homo sapiens OX=9606 GN=IGLC3 PE=1 SV=1	0	93	5	106	11.3	7.24	cell organization and biogenesis;stress response;transport;signal transduction;other biological processes	non-structural extracellular;plasma membrane;other membranes;other cell component	signal transduction activity or receptor binding;other molecular function	Initial triggering of complement; Classical antibody-mediated complement activation; Immunoregulatory interactions between a Lymphoid and a non-Lymphoid cell; Cell surface interactions at the vascular wall; FCGR activation; Regulation of actin dynamics for phagocytic cup formation; Role of phospholipids in phagocytosis; Scavenging of heme from plasma; Role of LAT2/NTAL/LAB on calcium mobilization…		0.882	0.997407	107.8	92.2
P0CF74	Immunoglobulin lambda constant 6 OS=Homo sapiens OX=9606 GN=IGLC6 PE=1 SV=1	0	54	1	106	11.3	7.24	cell organization and biogenesis;stress response;transport;signal transduction;other biological processes	non-structural extracellular;plasma membrane;other membranes;other cell component	signal transduction activity or receptor binding;other molecular function	Initial triggering of complement; Classical antibody-mediated complement activation; Immunoregulatory interactions between a Lymphoid and a non-Lymphoid cell; Cell surface interactions at the vascular wall; FCGR activation; Regulation of actin dynamics for phagocytic cup formation; Role of phospholipids in phagocytosis; Scavenging of heme from plasma; Role of LAT2/NTAL/LAB on calcium mobilization…		0.876	0.996123	107.2	92.8
A0M8Q6	Immunoglobulin lambda constant 7 OS=Homo sapiens OX=9606 GN=IGLC7 PE=1 SV=3	0	46	1	106	11.2	8.29	cell organization and biogenesis;stress response;transport;signal transduction;other biological processes	non-structural extracellular;plasma membrane;other membranes;other cell component	signal transduction activity or receptor binding;other molecular function	Initial triggering of complement; Classical antibody-mediated complement activation; Immunoregulatory interactions between a Lymphoid and a non-Lymphoid cell; Cell surface interactions at the vascular wall; FCGR activation; Regulation of actin dynamics for phagocytic cup formation; Role of phospholipids in phagocytosis; Scavenging of heme from plasma; Role of LAT2/NTAL/LAB on calcium mobilization…		0.876	0.996123	107.2	92.8
A0A0A0MT76	Immunoglobulin lambda joining 1 OS=Homo sapiens OX=9606 GN=IGLJ1 PE=4 SV=1	0.007	19	1	42	4.8	9.29	other biological processes	non-structural extracellular;plasma membrane;other membranes;other cell component				0.913	0.996123	111.4	88.6
A0A0B4J1U3	Immunoglobulin lambda variable 1-36 OS=Homo sapiens OX=9606 GN=IGLV1-36 PE=1 SV=5	0	49	3	117	12.5	4.78	other biological processes	non-structural extracellular;plasma membrane;other membranes;other cell component				0.766	0.968719	117.3	82.7
P01703	Immunoglobulin lambda variable 1-40 OS=Homo sapiens OX=9606 GN=IGLV1-40 PE=1 SV=2	0	69	4	118	12.3	5.74	other biological processes	non-structural extracellular;plasma membrane;other membranes;other cell component	other molecular function	Initial triggering of complement; Classical antibody-mediated complement activation; Immunoregulatory interactions between a Lymphoid and a non-Lymphoid cell; Cell surface interactions at the vascular wall; FCGR activation; Regulation of actin dynamics for phagocytic cup formation; Role of phospholipids in phagocytosis; Scavenging of heme from plasma; Role of LAT2/NTAL/LAB on calcium mobilization…		0.957	0.990007	106.6	93.4
P01699	Immunoglobulin lambda variable 1-44 OS=Homo sapiens OX=9606 GN=IGLV1-44 PE=1 SV=2	0	57	3	117	12.2	5.17	other biological processes	non-structural extracellular;plasma membrane;other membranes;other cell component	other molecular function	Initial triggering of complement; Classical antibody-mediated complement activation; Immunoregulatory interactions between a Lymphoid and a non-Lymphoid cell; Cell surface interactions at the vascular wall; FCGR activation; Regulation of actin dynamics for phagocytic cup formation; Role of phospholipids in phagocytosis; Scavenging of heme from plasma; Role of LAT2/NTAL/LAB on calcium mobilization…		0.708	0.852704	126.3	73.7
P01700	Immunoglobulin lambda variable 1-47 OS=Homo sapiens OX=9606 GN=IGLV1-47 PE=1 SV=2	0	68	3	117	12.3	5.91	other biological processes	non-structural extracellular;plasma membrane;other membranes;other cell component	other molecular function	Initial triggering of complement; Classical antibody-mediated complement activation; Immunoregulatory interactions between a Lymphoid and a non-Lymphoid cell; Cell surface interactions at the vascular wall; FCGR activation; Regulation of actin dynamics for phagocytic cup formation; Role of phospholipids in phagocytosis; Scavenging of heme from plasma; Role of LAT2/NTAL/LAB on calcium mobilization…		0.586	0.508863	127.9	72.1
P01701	Immunoglobulin lambda variable 1-51 OS=Homo sapiens OX=9606 GN=IGLV1-51 PE=1 SV=2	0	53	8	117	12.2	7.03	other biological processes	non-structural extracellular;plasma membrane;other membranes;other cell component	other molecular function	Initial triggering of complement; Classical antibody-mediated complement activation; Immunoregulatory interactions between a Lymphoid and a non-Lymphoid cell; Cell surface interactions at the vascular wall; FCGR activation; Regulation of actin dynamics for phagocytic cup formation; Role of phospholipids in phagocytosis; Scavenging of heme from plasma; Role of LAT2/NTAL/LAB on calcium mobilization…		0.852	0.995653	121.8	78.2
A0A075B6I4	Immunoglobulin lambda variable 10-54 OS=Homo sapiens OX=9606 GN=IGLV10-54 PE=3 SV=1	0.012	9	1	117	12.4	8.03	other biological processes	non-structural extracellular;plasma membrane;other membranes;other cell component				0.745	0.950417	116.3	83.7
P01706	Immunoglobulin lambda variable 2-11 OS=Homo sapiens OX=9606 GN=IGLV2-11 PE=1 SV=2	0	50	3	119	12.6	7.24	other biological processes	non-structural extracellular;plasma membrane;other membranes;other cell component	other molecular function	Initial triggering of complement; Classical antibody-mediated complement activation; Immunoregulatory interactions between a Lymphoid and a non-Lymphoid cell; Cell surface interactions at the vascular wall; FCGR activation; Regulation of actin dynamics for phagocytic cup formation; Role of phospholipids in phagocytosis; Scavenging of heme from plasma; Role of LAT2/NTAL/LAB on calcium mobilization…		1.078	0.926472	114.9	85.1
P01704	Immunoglobulin lambda variable 2-14 OS=Homo sapiens OX=9606 GN=IGLV2-14 PE=1 SV=2	0	28	1	120	12.6	6.49	other biological processes	non-structural extracellular;plasma membrane;other membranes;other cell component	other molecular function	Initial triggering of complement; Classical antibody-mediated complement activation; Immunoregulatory interactions between a Lymphoid and a non-Lymphoid cell; Cell surface interactions at the vascular wall; FCGR activation; Regulation of actin dynamics for phagocytic cup formation; Role of phospholipids in phagocytosis; Scavenging of heme from plasma; Role of LAT2/NTAL/LAB on calcium mobilization…		0.931	0.993624	169.5	30.5
A0A075B6J9	Immunoglobulin lambda variable 2-18 OS=Homo sapiens OX=9606 GN=IGLV2-18 PE=3 SV=2	0	25	2	118	12.4	4.82	other biological processes	non-structural extracellular;plasma membrane;other membranes;other cell component				0.702	0.839497	106.3	93.7
P01705	Immunoglobulin lambda variable 2-23 OS=Homo sapiens OX=9606 GN=IGLV2-23 PE=1 SV=2	0	19	3	113	11.9	5.91	other biological processes	non-structural extracellular;plasma membrane;other membranes;other cell component	other molecular function	Initial triggering of complement; Classical antibody-mediated complement activation; Immunoregulatory interactions between a Lymphoid and a non-Lymphoid cell; Cell surface interactions at the vascular wall; FCGR activation; Regulation of actin dynamics for phagocytic cup formation; Role of phospholipids in phagocytosis; Scavenging of heme from plasma; Role of LAT2/NTAL/LAB on calcium mobilization…		1.003	0.978915	93.9	106.1
P01709	Immunoglobulin lambda variable 2-8 OS=Homo sapiens OX=9606 GN=IGLV2-8 PE=1 SV=2	0	39	2	118	12.4	5.91	other biological processes	non-structural extracellular;plasma membrane;other membranes;other cell component	other molecular function	Initial triggering of complement; Classical antibody-mediated complement activation; Immunoregulatory interactions between a Lymphoid and a non-Lymphoid cell; Cell surface interactions at the vascular wall; FCGR activation; Regulation of actin dynamics for phagocytic cup formation; Role of phospholipids in phagocytosis; Scavenging of heme from plasma; Role of LAT2/NTAL/LAB on calcium mobilization…		0.757	0.964571	123.4	76.6
P01715	Immunoglobulin lambda variable 3-1 OS=Homo sapiens OX=9606 GN=IGLV3-1 PE=1 SV=2	0	41	2	115	12.3	4.94	other biological processes	non-structural extracellular;plasma membrane;other membranes;other cell component	other molecular function	Initial triggering of complement; Classical antibody-mediated complement activation; Immunoregulatory interactions between a Lymphoid and a non-Lymphoid cell; Cell surface interactions at the vascular wall; FCGR activation; Regulation of actin dynamics for phagocytic cup formation; Role of phospholipids in phagocytosis; Scavenging of heme from plasma; Role of LAT2/NTAL/LAB on calcium mobilization…		1.051	0.957606	103.9	96.1
A0A075B6K4	Immunoglobulin lambda variable 3-10 OS=Homo sapiens OX=9606 GN=IGLV3-10 PE=3 SV=2	0	54	1	115	12.4	4.83	other biological processes	non-structural extracellular;plasma membrane;other membranes;other cell component				1.341	0.519711	85.4	114.6
A0A075B6K2	Immunoglobulin lambda variable 3-12 OS=Homo sapiens OX=9606 GN=IGLV3-12 PE=3 SV=2	0	23	1	115	12.4	5.67	other biological processes	non-structural extracellular;plasma membrane;other membranes;other cell component				0.942	0.990007	97.6	102.4
A0A075B6K0	Immunoglobulin lambda variable 3-16 OS=Homo sapiens OX=9606 GN=IGLV3-16 PE=3 SV=2	0	25	1	115	12.5	4.65	other biological processes	non-structural extracellular;plasma membrane;other membranes;other cell component				0.795	0.978915	111.7	88.3
P01714	Immunoglobulin lambda variable 3-19 OS=Homo sapiens OX=9606 GN=IGLV3-19 PE=1 SV=2	0	79	7	112	12	4.96	other biological processes	non-structural extracellular;plasma membrane;other membranes;other cell component	other molecular function	Initial triggering of complement; Classical antibody-mediated complement activation; Immunoregulatory interactions between a Lymphoid and a non-Lymphoid cell; Cell surface interactions at the vascular wall; FCGR activation; Regulation of actin dynamics for phagocytic cup formation; Role of phospholipids in phagocytosis; Scavenging of heme from plasma; Role of LAT2/NTAL/LAB on calcium mobilization…		0.879	0.996123	112.9	87.1
P80748	Immunoglobulin lambda variable 3-21 OS=Homo sapiens OX=9606 GN=IGLV3-21 PE=1 SV=2	0	56	7	117	12.4	5.29	other biological processes	non-structural extracellular;plasma membrane;other membranes;other cell component	other molecular function	Initial triggering of complement; Classical antibody-mediated complement activation; Immunoregulatory interactions between a Lymphoid and a non-Lymphoid cell; Cell surface interactions at the vascular wall; FCGR activation; Regulation of actin dynamics for phagocytic cup formation; Role of phospholipids in phagocytosis; Scavenging of heme from plasma; Role of LAT2/NTAL/LAB on calcium mobilization…		0.917	0.996123	88.3	111.7
P01717	Immunoglobulin lambda variable 3-25 OS=Homo sapiens OX=9606 GN=IGLV3-25 PE=1 SV=2	0	56	1	112	12	4.5	other biological processes	non-structural extracellular;plasma membrane;other membranes;other cell component	other molecular function	Initial triggering of complement; Classical antibody-mediated complement activation; Immunoregulatory interactions between a Lymphoid and a non-Lymphoid cell; Cell surface interactions at the vascular wall; FCGR activation; Regulation of actin dynamics for phagocytic cup formation; Role of phospholipids in phagocytosis; Scavenging of heme from plasma; Role of LAT2/NTAL/LAB on calcium mobilization…		0.975	0.990007	103.6	96.4
P01718	Immunoglobulin lambda variable 3-27 OS=Homo sapiens OX=9606 GN=IGLV3-27 PE=1 SV=2	0	45	4	113	12.2	5.01	other biological processes	non-structural extracellular;plasma membrane;other membranes;other cell component	other molecular function	Initial triggering of complement; Classical antibody-mediated complement activation; Immunoregulatory interactions between a Lymphoid and a non-Lymphoid cell; Cell surface interactions at the vascular wall; FCGR activation; Regulation of actin dynamics for phagocytic cup formation; Role of phospholipids in phagocytosis; Scavenging of heme from plasma; Role of LAT2/NTAL/LAB on calcium mobilization…		1.108	0.867643	96	104
A0A075B6K5	Immunoglobulin lambda variable 3-9 OS=Homo sapiens OX=9606 GN=IGLV3-9 PE=3 SV=1	0	49	2	115	12.3	7.39	other biological processes	non-structural extracellular;plasma membrane;other membranes;other cell component				1.035	0.964571	108.6	91.4
A0A075B6I1	Immunoglobulin lambda variable 4-60 OS=Homo sapiens OX=9606 GN=IGLV4-60 PE=3 SV=1	0	16	1	120	13	6.25	other biological processes	non-structural extracellular;plasma membrane;other membranes;other cell component				0.673	0.77582	121.8	78.2
A0A075B6H9	Immunoglobulin lambda variable 4-69 OS=Homo sapiens OX=9606 GN=IGLV4-69 PE=1 SV=1	0	50	4	119	12.8	6.51	other biological processes	non-structural extracellular;plasma membrane;other membranes;other cell component				0.914	0.996123	100.4	99.6
A0A075B6J1	Immunoglobulin lambda variable 5-37 OS=Homo sapiens OX=9606 GN=IGLV5-37 PE=3 SV=1	0	15	1	123	13.3	4.94	other biological processes	non-structural extracellular;plasma membrane;other membranes;other cell component				0.754	0.963957	114.4	85.6
A0A0G2JS06	Immunoglobulin lambda variable 5-39 OS=Homo sapiens OX=9606 GN=IGLV5-39 PE=3 SV=1	0	13	1	123	13.4	8.63	other biological processes	non-structural extracellular;plasma membrane;other membranes;other cell component				0.816	0.990007	110.5	89.5
A0A087WSX0	Immunoglobulin lambda variable 5-45 OS=Homo sapiens OX=9606 GN=IGLV5-45 PE=3 SV=1	0	21	2	123	13.2	7.2	other biological processes	non-structural extracellular;plasma membrane;other membranes;other cell component				0.935	0.993624	95.9	104.1
A0A0A0MRZ9	Immunoglobulin lambda variable 5-52 OS=Homo sapiens OX=9606 GN=IGLV5-52 PE=3 SV=1	0.003	18	1	124	13.4	7.91	other biological processes	non-structural extracellular;plasma membrane;other membranes;other cell component				100	2.3e-16		200
P01721	Immunoglobulin lambda variable 6-57 OS=Homo sapiens OX=9606 GN=IGLV6-57 PE=1 SV=2	0	63	10	117	12.6	4.78	other biological processes	non-structural extracellular;plasma membrane;other membranes;other cell component	other molecular function	Initial triggering of complement; Classical antibody-mediated complement activation; Immunoregulatory interactions between a Lymphoid and a non-Lymphoid cell; Cell surface interactions at the vascular wall; FCGR activation; Regulation of actin dynamics for phagocytic cup formation; Role of phospholipids in phagocytosis; Scavenging of heme from plasma; Role of LAT2/NTAL/LAB on calcium mobilization…		1.001	0.978915	94.9	105.1
P04211	Immunoglobulin lambda variable 7-43 OS=Homo sapiens OX=9606 GN=IGLV7-43 PE=3 SV=2	0	15	1	117	12.4	7.03	other biological processes	non-structural extracellular;plasma membrane;other membranes;other cell component	other molecular function	Initial triggering of complement; Classical antibody-mediated complement activation; Immunoregulatory interactions between a Lymphoid and a non-Lymphoid cell; Cell surface interactions at the vascular wall; FCGR activation; Regulation of actin dynamics for phagocytic cup formation; Role of phospholipids in phagocytosis; Scavenging of heme from plasma; Role of LAT2/NTAL/LAB on calcium mobilization…		0.531	0.332665	123.4	76.6
A0A075B6I9	Immunoglobulin lambda variable 7-46 OS=Homo sapiens OX=9606 GN=IGLV7-46 PE=3 SV=4	0	15	1	117	12.5	7.2	other biological processes	non-structural extracellular;plasma membrane;other membranes;other cell component				0.772	0.969737	109.4	90.6
A0A075B6I0	Immunoglobulin lambda variable 8-61 OS=Homo sapiens OX=9606 GN=IGLV8-61 PE=3 SV=7	0	15	2	122	12.8	4.55	other biological processes	non-structural extracellular;plasma membrane;other membranes;other cell component				1.083	0.923079	104.6	95.4
A0A0B4J1Y8	Immunoglobulin lambda variable 9-49 OS=Homo sapiens OX=9606 GN=IGLV9-49 PE=1 SV=1	0	24	3	123	13	7.28	other biological processes	non-structural extracellular;plasma membrane;other membranes;other cell component				0.977	0.990007	101.2	98.8
P15814	Immunoglobulin lambda-like polypeptide 1 OS=Homo sapiens OX=9606 GN=IGLL1 PE=1 SV=1	0	27	6	213	22.9	10.07	cell organization and biogenesis;stress response;transport;signal transduction;other biological processes	non-structural extracellular;plasma membrane;other membranes;ER/Golgi	signal transduction activity or receptor binding;other molecular function	Cell surface interactions at the vascular wall	Pathogenesis of SARS-CoV-2 mediated by nsp9-nsp10 complex; Network map of SARS-CoV-2 signaling pathway	1.018	0.971978	97.4	102.6
B9A064	Immunoglobulin lambda-like polypeptide 5 OS=Homo sapiens OX=9606 GN=IGLL5 PE=2 SV=2	0	50	5	214	23	8.84	cell organization and biogenesis;stress response;transport;signal transduction;other biological processes	non-structural extracellular;plasma membrane;other membranes	signal transduction activity or receptor binding;other molecular function			0.872	0.996123	108	92
Q14974	Importin subunit beta-1 OS=Homo sapiens OX=9606 GN=KPNB1 PE=1 SV=2	0.003	1	1	876	97.1	4.78	cell cycle OR cell proliferation;cell organization and biogenesis;transport;signal transduction;other biological processes	non-structural extracellular;other membranes;cytosol;ER/Golgi;nucleus;other cell component	other molecular function	Neutrophil degranulation; Assembly of the ORC complex at the origin of replication; Interferon alpha/beta signaling; Nuclear import of Rev protein; ISG15 antiviral mechanism; Apoptosis induced DNA fragmentation; Regulation of cholesterol biosynthesis by SREBP (SREBF); Postmitotic nuclear pore complex (NPC) reformation; Transport of Ribonucleoproteins into the Host Nucleus; NS1 Mediated Effects on…	Sterol regulatory element-binding proteins (SREBP) signaling; 22q11.2 copy number variation syndrome	0.01	2.3e-16	200
Q13308	Inactive tyrosine-protein kinase 7 OS=Homo sapiens OX=9606 GN=PTK7 PE=1 SV=2	0.002	2	2	1070	118.3	7.09	cell adhesion;cell-cell signaling;cell organization and biogenesis;stress response;developmental processes;signal transduction;other biological processes	plasma membrane;other membranes;other cell component	kinase activity;other molecular function			0.894	0.999102	72.7	127.3
Q86YV5	Inactive tyrosine-protein kinase PRAG1 OS=Homo sapiens OX=9606 GN=PRAG1 PE=1 SV=4	0.012	0	1	1406	149.5	7.2	protein metabolism;other metabolic processes;other biological processes	cytosol;nucleus;other cell component	kinase activity;other molecular function	RND2 GTPase cycle		0.834	0.990007	101.2	98.8
Q9H160	Inhibitor of growth protein 2 OS=Homo sapiens OX=9606 GN=ING2 PE=1 SV=2	0.071	3	1	280	32.8	7.9	cell cycle OR cell proliferation;cell organization and biogenesis;developmental processes;signal transduction;other biological processes	plasma membrane;other membranes;nucleus	nucleic acid binding activity;other molecular function	SUMOylation of transcription cofactors; PI5P Regulates TP53 Acetylation	Transcription co-factors SKI and SKIL protein partners	1.103	0.877998	86.8	113.2
Q14573	Inositol 1,4,5-trisphosphate receptor type 3 OS=Homo sapiens OX=9606 GN=ITPR3 PE=1 SV=2	0.083	0	1	2671	303.9	6.48	transport;signal transduction;other biological processes	plasma membrane;other membranes;cytosol;ER/Golgi;nucleus;other cell component	transporter activity;other molecular function	Role of phospholipids in phagocytosis; FCERI mediated Ca+2 mobilization; FCGR3A-mediated IL10 synthesis; Antigen activates B Cell Receptor (BCR) leading to generation of second messengers; Sensory perception of sweet, bitter, and umami (glutamate) taste; Ion homeostasis; Glucagon-like Peptide-1 (GLP1) regulates insulin secretion; Ca2+ pathway; VEGFR2 mediated cell proliferation; Elevation of cyto…	Alzheimer's disease and miRNA effects; Myometrial relaxation and contraction pathways; MFAP5-mediated ovarian cancer cell motility and invasiveness; GPR40 pathway; Vitamin D-sensitive calcium signaling in depression; Airway smooth muscle cell contraction; Malignant pleural mesothelioma; Alzheimer's disease; GDNF signaling; Calcium regulation in cardiac cells	1.167	0.782597	91.1	108.9
P14735	Insulin-degrading enzyme OS=Homo sapiens OX=9606 GN=IDE PE=1 SV=4	0.067	1	1	1019	117.9	6.61	protein metabolism;other metabolic processes;signal transduction;other biological processes	non-structural extracellular;plasma membrane;other membranes;cytosol;mitochondrion;nucleus;other cytoplasmic organelle;other cell component	other molecular function	Ub-specific processing proteases; Peroxisomal protein import	Alzheimer's disease and miRNA effects; Alzheimer's disease	1.08	0.924132	86.9	113.1
P01344	Insulin-like growth factor II OS=Homo sapiens OX=9606 GN=IGF2 PE=1 SV=1	0	14	2	180	20.1	9.32	cell cycle OR cell proliferation;cell organization and biogenesis;other metabolic processes;developmental processes;signal transduction;other biological processes	non-structural extracellular;other cell component	signal transduction activity or receptor binding;enzyme regulator activity	Platelet degranulation ; Regulation of Insulin-like Growth Factor (IGF) transport and uptake by Insulin-like Growth Factor Binding Proteins (IGFBPs); IRS-related events triggered by IGF1R; Signaling by Type 1 Insulin-like Growth Factor 1 Receptor (IGF1R); SHC-related events triggered by IGF1R	Cardiac progenitor differentiation; Apoptosis; MECP2 and associated Rett syndrome; PI3K-Akt signaling pathway; Endochondral ossification; Endochondral ossification with skeletal dysplasias; Malignant pleural mesothelioma	1.049	0.96346	116	84
P18065	Insulin-like growth factor-binding protein 2 OS=Homo sapiens OX=9606 GN=IGFBP2 PE=1 SV=2	0	53	13	325	34.8	7.5	signal transduction;other biological processes	non-structural extracellular;plasma membrane;other membranes;other cell component	signal transduction activity or receptor binding;other molecular function	Regulation of Insulin-like Growth Factor (IGF) transport and uptake by Insulin-like Growth Factor Binding Proteins (IGFBPs)	Myometrial relaxation and contraction pathways; Photodynamic therapy-induced HIF-1 survival signaling	0.667	0.759425	113.3	86.7
P17936	Insulin-like growth factor-binding protein 3 OS=Homo sapiens OX=9606 GN=IGFBP3 PE=1 SV=2	0	19	4	291	31.7	8.69	protein metabolism;other metabolic processes;other biological processes	non-structural extracellular;ER/Golgi;nucleus	enzyme regulator activity;other molecular function	Regulation of Insulin-like Growth Factor (IGF) transport and uptake by Insulin-like Growth Factor Binding Proteins (IGFBPs); Post-translational protein phosphorylation; TP53 Regulates Transcription of Death Receptors and Ligands	Vitamin D receptor pathway; Myometrial relaxation and contraction pathways; Photodynamic therapy-induced HIF-1 survival signaling; VEGFA-VEGFR2 signaling pathway; 16p11.2 proximal deletion syndrome	1.061	0.950417	100.3	99.7
P22692	Insulin-like growth factor-binding protein 4 OS=Homo sapiens OX=9606 GN=IGFBP4 PE=1 SV=2	0	17	3	258	27.9	7.15	cell cycle OR cell proliferation;stress response;signal transduction;other biological processes	non-structural extracellular;ER/Golgi	signal transduction activity or receptor binding;other molecular function	Regulation of Insulin-like Growth Factor (IGF) transport and uptake by Insulin-like Growth Factor Binding Proteins (IGFBPs); Post-translational protein phosphorylation	Myometrial relaxation and contraction pathways	0.719	0.886617	133.9	66.1
P24592	Insulin-like growth factor-binding protein 6 OS=Homo sapiens OX=9606 GN=IGFBP6 PE=1 SV=1	0	21	3	240	25.3	7.81	signal transduction;other biological processes	non-structural extracellular;ER/Golgi	signal transduction activity or receptor binding;other molecular function	Regulation of Insulin-like Growth Factor (IGF) transport and uptake by Insulin-like Growth Factor Binding Proteins (IGFBPs)	Myometrial relaxation and contraction pathways	0.92	0.996123	96.9	103.1
Q16270	Insulin-like growth factor-binding protein 7 OS=Homo sapiens OX=9606 GN=IGFBP7 PE=1 SV=1	0	28	5	282	29.1	7.9	cell adhesion;stress response;developmental processes;other biological processes	ER/Golgi	other molecular function	Regulation of Insulin-like Growth Factor (IGF) transport and uptake by Insulin-like Growth Factor Binding Proteins (IGFBPs); Post-translational protein phosphorylation; Senescence-Associated Secretory Phenotype (SASP)	Interactions between LOXL4 and oxidative stress pathway; VEGFA-VEGFR2 signaling pathway	0.824	0.990007	110.7	89.3
P35858	Insulin-like growth factor-binding protein complex acid labile subunit OS=Homo sapiens OX=9606 GN=IGFALS PE=1 SV=1	0	38	18	605	66	6.79	cell adhesion;signal transduction	non-structural extracellular;extracellular matrix	other molecular function	Regulation of Insulin-like Growth Factor (IGF) transport and uptake by Insulin-like Growth Factor Binding Proteins (IGFBPs)		1.521	0.28394	52.6	147.4
Q96HW7	Integrator complex subunit 4 OS=Homo sapiens OX=9606 GN=INTS4 PE=1 SV=2	0.043	1	1	963	108.1	6.44	RNA metabolism OR transcription;other metabolic processes	nucleus		RNA polymerase II transcribes snRNA genes		0.575	0.473004	107.6	92.4
P56199	Integrin alpha-1 OS=Homo sapiens OX=9606 GN=ITGA1 PE=1 SV=2	0.012	1	1	1179	130.8	6.29	cell adhesion;cell organization and biogenesis;developmental processes;signal transduction;other biological processes	plasma membrane;other membranes;other cell component	signal transduction activity or receptor binding;other molecular function	Integrin cell surface interactions; CHL1 interactions; Smooth Muscle Contraction; Laminin interactions; Platelet Adhesion to exposed collagen; Other semaphorin interactions	Integrin-mediated cell adhesion; Arrhythmogenic right ventricular cardiomyopathy; miRNA targets in ECM and membrane receptors; Focal adhesion; Hepatocyte growth factor receptor signaling; NOTCH1 regulation of endothelial cell calcification; PI3K-Akt signaling pathway; Ebola virus infection in host; Malignant pleural mesothelioma; Regulation of actin cytoskeleton	1.078	0.926472	98.6	101.4
P53708	Integrin alpha-8 OS=Homo sapiens OX=9606 GN=ITGA8 PE=1 SV=3	0.008	1	1	1063	117.4	5.58	cell adhesion;cell organization and biogenesis;developmental processes;signal transduction;other biological processes	plasma membrane;other membranes;ER/Golgi;other cell component	signal transduction activity or receptor binding;other molecular function	Integrin cell surface interactions; ECM proteoglycans; Molecules associated with elastic fibres; TGF-beta receptor signaling activates SMADs	Integrin-mediated cell adhesion; Arrhythmogenic right ventricular cardiomyopathy; Focal adhesion; Focal adhesion: PI3K-Akt-mTOR-signaling pathway; PI3K-Akt signaling pathway; Genes controlling nephrogenesis; Development of ureteric collection system	100	2.3e-16		200
Q13797	Integrin alpha-9 OS=Homo sapiens OX=9606 GN=ITGA9 PE=1 SV=2	0.078	1	1	1035	114.4	6.14	cell adhesion;signal transduction;other biological processes	plasma membrane;other membranes	signal transduction activity or receptor binding;other molecular function	Signal transduction by L1; Integrin cell surface interactions; ECM proteoglycans	Integrin-mediated cell adhesion; Arrhythmogenic right ventricular cardiomyopathy; Focal adhesion; Focal adhesion: PI3K-Akt-mTOR-signaling pathway; PI3K-Akt signaling pathway	0.01	2.3e-16	200
P08514	Integrin alpha-IIb OS=Homo sapiens OX=9606 GN=ITGA2B PE=1 SV=3	0.082	1	1	1039	113.3	5.38	cell adhesion;developmental processes	non-structural extracellular;plasma membrane;other membranes;other cell component	signal transduction activity or receptor binding;other molecular function	Platelet degranulation ; Integrin cell surface interactions; ECM proteoglycans; RUNX1 regulates genes involved in megakaryocyte differentiation and platelet function; Signaling by BRAF and RAF1 fusions; Signaling by moderate kinase activity BRAF mutants; Paradoxical activation of RAF signaling by kinase inactive BRAF; Signaling downstream of RAS mutants; Signaling by RAF1 mutants; MAP2K and MAPK …	Integrin-mediated cell adhesion; Arrhythmogenic right ventricular cardiomyopathy; Complement system; Focal adhesion; Focal adhesion: PI3K-Akt-mTOR-signaling pathway; PI3K-Akt signaling pathway; Small cell lung cancer; IL-18 signaling pathway	1.575	0.227515	79.7	120.3
P20701	Integrin alpha-L OS=Homo sapiens OX=9606 GN=ITGAL PE=1 SV=3	0.048	1	1	1170	128.7	5.63	cell adhesion;stress response;transport;signal transduction;other biological processes	plasma membrane;other membranes;other cell component	signal transduction activity or receptor binding;other molecular function	Immunoregulatory interactions between a Lymphoid and a non-Lymphoid cell; Cell surface interactions at the vascular wall; Neutrophil degranulation; Integrin cell surface interactions; RUNX3 Regulates Immune Response and Cell Migration	Integrin-mediated cell adhesion; Focal adhesion: PI3K-Akt-mTOR-signaling pathway; Acute viral myocarditis; Cells and molecules involved in local acute inflammatory response ; Leukocyte-intrinsic Hippo pathway functions; CCL18 signaling pathway	0.214	2.65626e-06	166	34
Q8WWA0	Intelectin-1 OS=Homo sapiens OX=9606 GN=ITLN1 PE=1 SV=1	0.047	4	1	313	34.9	6.01	cell organization and biogenesis;other biological processes	non-structural extracellular;plasma membrane;other membranes;other cell component	other molecular function	Antimicrobial peptides
P19827	Inter-alpha-trypsin inhibitor heavy chain H1 OS=Homo sapiens OX=9606 GN=ITIH1 PE=1 SV=3	0	47	34	911	101.3	6.79	other metabolic processes;other biological processes	non-structural extracellular	enzyme regulator activity;other molecular function			1.182	0.762181	93.4	106.6
P19823	Inter-alpha-trypsin inhibitor heavy chain H2 OS=Homo sapiens OX=9606 GN=ITIH2 PE=1 SV=2	0	44	35	946	106.4	6.86	other metabolic processes;other biological processes	non-structural extracellular;ER/Golgi	enzyme regulator activity;other molecular function	Regulation of Insulin-like Growth Factor (IGF) transport and uptake by Insulin-like Growth Factor Binding Proteins (IGFBPs); Post-translational protein phosphorylation		1.217	0.704536	82.1	117.9
Q06033	Inter-alpha-trypsin inhibitor heavy chain H3 OS=Homo sapiens OX=9606 GN=ITIH3 PE=1 SV=2	0	36	23	890	99.8	5.74	other metabolic processes;other biological processes	non-structural extracellular;other cell component	enzyme regulator activity	Platelet degranulation	Network map of SARS-CoV-2 signaling pathway	0.734	0.926472	117.3	82.7
Q14624	Inter-alpha-trypsin inhibitor heavy chain H4 OS=Homo sapiens OX=9606 GN=ITIH4 PE=1 SV=4	0	59	57	930	103.3	6.98	other metabolic processes;stress response;other biological processes	non-structural extracellular;plasma membrane;other membranes;other cell component	enzyme regulator activity	Platelet degranulation	Network map of SARS-CoV-2 signaling pathway	0.837	0.990007	108.5	91.5
P05362	Intercellular adhesion molecule 1 OS=Homo sapiens OX=9606 GN=ICAM1 PE=1 SV=2	0.004	2	1	532	57.8	7.99	cell adhesion;other biological processes	non-structural extracellular;plasma membrane;other membranes	signal transduction activity or receptor binding;other molecular function	Immunoregulatory interactions between a Lymphoid and a non-Lymphoid cell; Integrin cell surface interactions; Interleukin-10 signaling; Interleukin-4 and Interleukin-13 signaling; Interferon gamma signaling	Selenium micronutrient network; Vitamin B12 metabolism; Folate metabolism; RANKL/RANK signaling pathway; Interleukin-11 signaling pathway; Spinal cord injury; Complement system; IL1 and megakaryocytes in obesity; Photodynamic therapy-induced NF-kB survival signaling; VEGFA-VEGFR2 signaling pathway; miRNAs involvement in the immune response in sepsis; Cells and molecules involved in local acute in…	0.807	0.990007	112.7	87.3
Q02556	Interferon regulatory factor 8 OS=Homo sapiens OX=9606 GN=IRF8 PE=1 SV=2	0.077	2	1	426	48.3	6.77	other metabolic processes;stress response;transport;developmental processes;other biological processes	cytosol;nucleus;other cell component	nucleic acid binding activity;other molecular function	Interferon gamma signaling; Interferon alpha/beta signaling	Vitamin D receptor pathway; Development of pulmonary dendritic cells and macrophage subsets; Extrafollicular B cell activation by SARS-CoV-2; 2q37 copy number variation syndrome; Type II interferon signaling	0.573	0.471227	116.1	83.9
Q12906	Interleukin enhancer-binding factor 3 OS=Homo sapiens OX=9606 GN=ILF3 PE=1 SV=3	0.003	3	2	894	95.3	8.76	protein metabolism;other metabolic processes;stress response;other biological processes	mitochondrion;nucleus;other cell component	nucleic acid binding activity			0.394	0.025299	103.5	96.5
Q9NPH3	Interleukin-1 receptor accessory protein OS=Homo sapiens OX=9606 GN=IL1RAP PE=1 SV=2	0	6	4	570	65.4	8.12	cell adhesion;cell-cell signaling;cell organization and biogenesis;stress response;signal transduction;other biological processes	non-structural extracellular;plasma membrane;other membranes;other cell component	signal transduction activity or receptor binding;other molecular function		IL-1 signaling pathway; Interleukin-1 (IL-1) structural pathway; Signal transduction through IL1R; 2q13 copy number variation syndrome	0.857	0.996123	68.9	131.1
O75874	Isocitrate dehydrogenase [NADP] cytoplasmic OS=Homo sapiens OX=9606 GN=IDH1 PE=1 SV=2	0.001	3	1	414	46.6	7.01	other metabolic processes;stress response;developmental processes;other biological processes	non-structural extracellular;cytosol;mitochondrion;other cytoplasmic organelle;other cell component	other molecular function	Neutrophil degranulation; Peroxisomal protein import; Nuclear events mediated by NFE2L2; Abnormal conversion of 2-oxoglutarate to 2-hydroxyglutarate; NADPH regeneration	Glutathione metabolism; TCA cycle and deficiency of pyruvate dehydrogenase complex (PDHc); Amino acid metabolism
Q9Y624	Junctional adhesion molecule A OS=Homo sapiens OX=9606 GN=F11R PE=1 SV=1	0.016	4	1	299	32.6	7.9	cell adhesion;cell organization and biogenesis;stress response;transport;other biological processes	plasma membrane;other membranes;other cell component	signal transduction activity or receptor binding;other molecular function	Cell surface interactions at the vascular wall; Integrin cell surface interactions; TGF-beta receptor signaling in EMT (epithelial to mesenchymal transition); Tight junction interactions	1q21.1 copy number variation syndrome	0.886	0.999792	104.3	95.7
O43240	Kallikrein-10 OS=Homo sapiens OX=9606 GN=KLK10 PE=1 SV=3	0	14	3	276	30.2	8.59	cell cycle OR cell proliferation	non-structural extracellular;other cell component	other molecular function			1.087	0.90783	122.3	77.7
Q92876	Kallikrein-6 OS=Homo sapiens OX=9606 GN=KLK6 PE=1 SV=1	0	20	3	244	26.8	7.44	protein metabolism;other metabolic processes;stress response;developmental processes;other biological processes	non-structural extracellular;plasma membrane;mitochondrion;ER/Golgi;nucleus;other cell component	other molecular function		Vitamin D receptor pathway	0.975	0.990007	130.9	69.1
P29622	Kallistatin OS=Homo sapiens OX=9606 GN=SERPINA4 PE=1 SV=3	0	45	15	427	48.5	7.75	other biological processes	other cell component	enzyme regulator activity	Platelet degranulation		1.641	0.161884	80.3	119.7
O94819	Kelch repeat and BTB domain-containing protein 11 OS=Homo sapiens OX=9606 GN=KBTBD11 PE=1 SV=1	0.08	2	1	623	65.7	6.07						0.718	0.883061	115.9	84.1
Q92764	Keratin, type I cuticular Ha5 OS=Homo sapiens OX=9606 GN=KRT35 PE=1 SV=5	0	4	1	455	50.3	4.91	cell organization and biogenesis;other biological processes	cytosol;cytoskeleton	other molecular function	Formation of the cornified envelope		0.01	2.3e-16	200
P13645	Keratin, type I cytoskeletal 10 OS=Homo sapiens OX=9606 GN=KRT10 PE=1 SV=6	0	54	25	584	58.8	5.21	cell organization and biogenesis;protein metabolism;other metabolic processes;other biological processes	plasma membrane;cytosol;cytoskeleton;other cell component	bone, tooth or skin structural activity;other molecular function	Formation of the cornified envelope		0.891	0.999792	94.7	105.3
P13646	Keratin, type I cytoskeletal 13 OS=Homo sapiens OX=9606 GN=KRT13 PE=1 SV=4	0	8	0	458	49.6	4.96	cell organization and biogenesis;other biological processes	cytosol;cytoskeleton	other molecular function	Formation of the cornified envelope	Vitamin D receptor pathway
P02533	Keratin, type I cytoskeletal 14 OS=Homo sapiens OX=9606 GN=KRT14 PE=1 SV=4	0	32	3	472	51.5	5.16	cell organization and biogenesis;other biological processes	plasma membrane;cytosol;cytoskeleton;nucleus;other cell component	cytoskeletal activity;other molecular function	Formation of the cornified envelope; Type I hemidesmosome assembly	Corticotropin-releasing hormone signaling pathway	0.918	0.996123	109.1	90.9
P19012	Keratin, type I cytoskeletal 15 OS=Homo sapiens OX=9606 GN=KRT15 PE=1 SV=3	0	11	1	456	49.2	4.77	cell organization and biogenesis;other biological processes	cytosol;cytoskeleton	cytoskeletal activity;other molecular function	Formation of the cornified envelope		7.134	3.67706e-13	30.7	169.3
P05783	Keratin, type I cytoskeletal 18 OS=Homo sapiens OX=9606 GN=KRT18 PE=1 SV=2	0	4	1	430	48	5.45	cell cycle OR cell proliferation;cell organization and biogenesis;transport;signal transduction;other biological processes	cytosol;cytoskeleton;nucleus;other cell component	other molecular function	Formation of the cornified envelope	Pathogenic Escherichia coli infection	0.01	2.3e-16	200
Q7Z3Y8	Keratin, type I cytoskeletal 27 OS=Homo sapiens OX=9606 GN=KRT27 PE=1 SV=2	0	8	3	459	49.8	5.05	cell organization and biogenesis;other biological processes	cytosol;cytoskeleton	other molecular function	Formation of the cornified envelope		1	0.978915	71.3	128.7
P35527	Keratin, type I cytoskeletal 9 OS=Homo sapiens OX=9606 GN=KRT9 PE=1 SV=3	0	59	25	623	62	5.24	cell organization and biogenesis;other biological processes	cytosol;cytoskeleton	cytoskeletal activity	Formation of the cornified envelope		0.74	0.942864	114.1	85.9
P04264	Keratin, type II cytoskeletal 1 OS=Homo sapiens OX=9606 GN=KRT1 PE=1 SV=6	0	55	26	644	66	8.12	cell organization and biogenesis;protein metabolism;other metabolic processes;stress response;other biological processes	non-structural extracellular;plasma membrane;other membranes;cytosol;cytoskeleton;other cell component	bone, tooth or skin structural activity;other molecular function	Neutrophil degranulation; Formation of the cornified envelope	Corticotropin-releasing hormone signaling pathway	0.803	0.988724	83.1	116.9
P04259	Keratin, type II cytoskeletal 6B OS=Homo sapiens OX=9606 GN=KRT6B PE=1 SV=5	0	35	1	564	60	8	cell organization and biogenesis;other biological processes	cytosol;cytoskeleton	cytoskeletal activity	Formation of the cornified envelope		0.837	0.990007	77.6	122.4
Q8N1N4	Keratin, type II cytoskeletal 78 OS=Homo sapiens OX=9606 GN=KRT78 PE=1 SV=2	0	5	1	520	56.8	6.02		cytosol;cytoskeleton		Formation of the cornified envelope		1.405	0.448412	84.5	115.5
B2CW77	Killin OS=Homo sapiens OX=9606 GN=KLLN PE=1 SV=1	0.003	4	1	178	19.9	11.27	cell cycle OR cell proliferation;other biological processes	nucleus	nucleic acid binding activity			0.172	2.3627e-08	184.6	15.4
P33176	Kinesin-1 heavy chain OS=Homo sapiens OX=9606 GN=KIF5B PE=1 SV=1	0.069	1	1	963	109.6	6.51	cell organization and biogenesis;stress response;transport;developmental processes;other biological processes	other membranes;cytosol;cytoskeleton;other cytoplasmic organelle;other cell component	cytoskeletal activity;other molecular function	COPI-dependent Golgi-to-ER retrograde traffic; Insulin processing; Signaling by ALK fusions and activated point mutants; Nuclear events stimulated by ALK signaling in cancer; MHC class II antigen presentation; Kinesins; RHO GTPases activate KTN1	Alzheimer's disease and miRNA effects; Envelope proteins and their potential roles in EDMD physiopathology; Insulin signaling; CCL18 signaling pathway; Alzheimer's disease	0.609	0.561828	107.8	92.2
P01042	Kininogen-1 OS=Homo sapiens OX=9606 GN=KNG1 PE=1 SV=2	0	48	36	644	71.9	6.81	stress response;other biological processes	plasma membrane;other membranes;ER/Golgi;other cell component	signal transduction activity or receptor binding;enzyme regulator activity;other molecular function	G alpha (i) signalling events; Platelet degranulation ; Regulation of Insulin-like Growth Factor (IGF) transport and uptake by Insulin-like Growth Factor Binding Proteins (IGFBPs); Post-translational protein phosphorylation; G alpha (q) signalling events; Peptide ligand-binding receptors; Intrinsic Pathway of Fibrin Clot Formation	Vitamin D receptor pathway; Cells and molecules involved in local acute inflammatory response ; RAS and bradykinin pathways in COVID-19; ACE inhibitor pathway; Complement and coagulation cascades	1.071	0.937247	97.8	102.2
O43278	Kunitz-type protease inhibitor 1 OS=Homo sapiens OX=9606 GN=SPINT1 PE=1 SV=2	0	16	8	529	58.4	6.29	cell organization and biogenesis;developmental processes;other biological processes	non-structural extracellular;plasma membrane;other membranes	enzyme regulator activity	MET Receptor Activation; Signaling by MST1		0.83	0.990007	119.4	80.6
P00338	L-lactate dehydrogenase A chain OS=Homo sapiens OX=9606 GN=LDHA PE=1 SV=2	0	25	7	332	36.7	8.27	other metabolic processes	cytosol;other cell component	other molecular function	Pyruvate metabolism	Cori cycle; HIF1A and PPARG regulation of glycolysis; Photodynamic therapy-induced HIF-1 survival signaling; VEGFA-VEGFR2 signaling pathway; Amino acid metabolism; Clear cell renal cell carcinoma pathways; PI3K/AKT/mTOR - vitamin D3 signaling; Metabolic reprogramming in colon cancer; Aerobic glycolysis; Glycolysis in senescence; Orexin receptor pathway; CCL18 signaling pathway; Glucose metabolism…	0.877	0.996123	122.8	77.2
Q6ZMR3	L-lactate dehydrogenase A-like 6A OS=Homo sapiens OX=9606 GN=LDHAL6A PE=2 SV=1	0	6	1	332	36.5	6.99	other metabolic processes	other cell component	other molecular function	Pyruvate metabolism		1.06	0.950417	89.6	110.4
Q9BYZ2	L-lactate dehydrogenase A-like 6B OS=Homo sapiens OX=9606 GN=LDHAL6B PE=1 SV=3	0.001	2	1	381	41.9	8.65	other metabolic processes	mitochondrion;other cell component	other molecular function	Pyruvate metabolism	Glycolysis and gluconeogenesis	1.06	0.950417	89.6	110.4
P07195	L-lactate dehydrogenase B chain OS=Homo sapiens OX=9606 GN=LDHB PE=1 SV=2	0	44	12	334	36.6	6.05	other metabolic processes	other membranes;cytosol;mitochondrion;other cell component	other molecular function	Pyruvate metabolism	Clear cell renal cell carcinoma pathways; CCL18 signaling pathway; Glycolysis and gluconeogenesis	0.854	0.995653	75.1	124.9
P07864	L-lactate dehydrogenase C chain OS=Homo sapiens OX=9606 GN=LDHC PE=1 SV=4	0	6	1	332	36.3	7.46	other metabolic processes;other biological processes	cytosol;cytoskeleton;other cell component	other molecular function	Pyruvate metabolism	Clear cell renal cell carcinoma pathways; Glycolysis and gluconeogenesis	1.158	0.785711	96.6	103.4
P14151	L-selectin OS=Homo sapiens OX=9606 GN=SELL PE=1 SV=2	0	7	2	372	42.2	6.6	cell adhesion	plasma membrane;other membranes	other molecular function	Immunoregulatory interactions between a Lymphoid and a non-Lymphoid cell; Cell surface interactions at the vascular wall; Neutrophil degranulation	Complement system; Extrafollicular B cell activation by SARS-CoV-2	0.783	0.978915	115.7	84.3
P02788	Lactotransferrin OS=Homo sapiens OX=9606 GN=LTF PE=1 SV=6	0	39	19	710	78.1	8.12	stress response;transport;developmental processes;other biological processes	non-structural extracellular;plasma membrane;other membranes;other cytoplasmic organelle;other cell component	enzyme regulator activity;nucleic acid binding activity;other molecular function	Neutrophil degranulation; Amyloid fiber formation; Mtb iron assimilation by chelation; Metal sequestration by antimicrobial proteins	Male infertility	1.217	0.704536	93.5	106.5
Q16363	Laminin subunit alpha-4 OS=Homo sapiens OX=9606 GN=LAMA4 PE=1 SV=4	0.041	1	1	1823	202.4	6.28	cell adhesion;other biological processes	non-structural extracellular;extracellular matrix	signal transduction activity or receptor binding;extracellular structural activity	ECM proteoglycans; Non-integrin membrane-ECM interactions; MET activates PTK2 signaling; Laminin interactions	miRNA targets in ECM and membrane receptors; Focal adhesion; Focal adhesion: PI3K-Akt-mTOR-signaling pathway; PI3K-Akt signaling pathway; Small cell lung cancer; Malignant pleural mesothelioma
P07942	Laminin subunit beta-1 OS=Homo sapiens OX=9606 GN=LAMB1 PE=1 SV=2	0	6	6	1786	197.9	4.94	cell adhesion;cell organization and biogenesis;developmental processes;other biological processes	non-structural extracellular;extracellular matrix;ER/Golgi;other cell component	signal transduction activity or receptor binding;extracellular structural activity;other molecular function	Regulation of Insulin-like Growth Factor (IGF) transport and uptake by Insulin-like Growth Factor Binding Proteins (IGFBPs); Post-translational protein phosphorylation; ECM proteoglycans; Non-integrin membrane-ECM interactions; Degradation of the extracellular matrix; MET activates PTK2 signaling; Laminin interactions; L1CAM interactions; EGR2 and SOX10-mediated initiation of Schwann cell myelina…	Alpha 6 beta 4 signaling pathway; Complement system; Focal adhesion; Focal adhesion: PI3K-Akt-mTOR-signaling pathway; PI3K-Akt signaling pathway; Inflammatory response pathway; Small cell lung cancer; Malignant pleural mesothelioma	0.682	0.785711	125.4	74.6
P11047	Laminin subunit gamma-1 OS=Homo sapiens OX=9606 GN=LAMC1 PE=1 SV=3	0	10	10	1609	177.5	5.12	cell adhesion;cell organization and biogenesis;other biological processes	non-structural extracellular;extracellular matrix;ER/Golgi;other cell component	extracellular structural activity	Regulation of Insulin-like Growth Factor (IGF) transport and uptake by Insulin-like Growth Factor Binding Proteins (IGFBPs); Post-translational protein phosphorylation; ECM proteoglycans; Non-integrin membrane-ECM interactions; Degradation of the extracellular matrix; MET activates PTK2 signaling; Laminin interactions; L1CAM interactions; EGR2 and SOX10-mediated initiation of Schwann cell myelina…	Alpha 6 beta 4 signaling pathway; Complement system; Endoderm differentiation; miRNA targets in ECM and membrane receptors; Focal adhesion; Focal adhesion: PI3K-Akt-mTOR-signaling pathway; PI3K-Akt signaling pathway; Inflammatory response pathway; Small cell lung cancer; Malignant pleural mesothelioma	0.818	0.990007	112.4	87.6
Q9NS86	LanC-like protein 2 OS=Homo sapiens OX=9606 GN=LANCL2 PE=1 SV=1	0.073	2	1	450	50.8	7.43	other metabolic processes;other biological processes	plasma membrane;other membranes;cytosol;cytoskeleton;nucleus	other molecular function			0.557	0.441465	130	70
Q14766	Latent-transforming growth factor beta-binding protein 1 OS=Homo sapiens OX=9606 GN=LTBP1 PE=1 SV=4	0.085	1	1	1721	186.7	5.96	signal transduction;other biological processes	extracellular matrix;ER/Golgi;other cell component	kinase activity;other molecular function	Regulation of Insulin-like Growth Factor (IGF) transport and uptake by Insulin-like Growth Factor Binding Proteins (IGFBPs); Post-translational protein phosphorylation; Molecules associated with elastic fibres; TGF-beta receptor signaling activates SMADs	Hypothesized pathways in pathogenesis of cardiovascular disease; TGF-beta receptor signaling in skeletal dysplasias; TGF-beta receptor signaling	1.473	0.359989	87	113
Q14767	Latent-transforming growth factor beta-binding protein 2 OS=Homo sapiens OX=9606 GN=LTBP2 PE=1 SV=3	0	6	7	1821	194.9	5.19	cell organization and biogenesis;transport;signal transduction	extracellular matrix	other molecular function	Molecules associated with elastic fibres; TGF-beta receptor signaling activates SMADs	Hypothesized pathways in pathogenesis of cardiovascular disease	0.653	0.717523	138.8	61.2
Q15334	Lethal(2) giant larvae protein homolog 1 OS=Homo sapiens OX=9606 GN=LLGL1 PE=1 SV=3	0.014	1	1	1064	115.3	6.29	cell cycle OR cell proliferation;cell organization and biogenesis;transport;developmental processes;other biological processes	plasma membrane;other membranes;cytoskeleton;ER/Golgi;other cytoplasmic organelle;other cell component	enzyme regulator activity;cytoskeletal activity;other molecular function			0.426	0.0538029	140.4	59.6
P02750	Leucine-rich alpha-2-glycoprotein OS=Homo sapiens OX=9606 GN=LRG1 PE=1 SV=2	0	45	11	347	38.2	6.95	cell adhesion;stress response;other biological processes	non-structural extracellular;other membranes;other cell component	signal transduction activity or receptor binding	Neutrophil degranulation	Network map of SARS-CoV-2 signaling pathway	0.701	0.837648	123.5	76.5
Q32MZ4	Leucine-rich repeat flightless-interacting protein 1 OS=Homo sapiens OX=9606 GN=LRRFIP1 PE=1 SV=2	0.092	1	1	808	89.2	4.65	other biological processes	plasma membrane;other membranes;cytosol;cytoskeleton;nucleus;other cell component	nucleic acid binding activity;other molecular function	Signaling by cytosolic FGFR1 fusion mutants; Signaling by FGFR1 in disease; LRR FLII-interacting protein 1 (LRRFIP1) activates type I IFN production	IL-18 signaling pathway; 2q37 copy number variation syndrome	1.318	0.53146	86.6	113.4
Q8N6C8	Leukocyte immunoglobulin-like receptor subfamily A member 3 OS=Homo sapiens OX=9606 GN=LILRA3 PE=1 SV=3	0	7	2	439	47.4	8.09	signal transduction;other biological processes	non-structural extracellular;plasma membrane;other membranes	other molecular function	Immunoregulatory interactions between a Lymphoid and a non-Lymphoid cell; Neutrophil degranulation		1.061	0.950417	106.9	93.1
P09960	Leukotriene A-4 hydrolase OS=Homo sapiens OX=9606 GN=LTA4H PE=1 SV=2	0	3	2	611	69.2	6.18	protein metabolism;other metabolic processes;developmental processes;other biological processes	non-structural extracellular;cytosol;nucleus;other cell component	other molecular function	Neutrophil degranulation; Biosynthesis of protectins; Synthesis of Leukotrienes (LT) and Eoxins (EX); Biosynthesis of D-series resolvins; Biosynthesis of E-series 18(S)-resolvins; Biosynthesis of aspirin-triggered D-series resolvins; Biosynthesis of E-series 18(R)-resolvins	Eicosanoid synthesis; Eicosanoid metabolism via lipooxygenases (LOX); Prostaglandin and leukotriene metabolism in senescence ; Leukotriene metabolic pathway	0.551	0.411271	131.9	68.1
Q86X29	Lipolysis-stimulated lipoprotein receptor OS=Homo sapiens OX=9606 GN=LSR PE=1 SV=4	0.001	2	1	649	71.4	7.97	cell organization and biogenesis;developmental processes;other biological processes	non-structural extracellular;plasma membrane;other membranes;other cell component		VLDL clearance; LDL clearance		0.46	0.110521	133.6	66.4
P18428	Lipopolysaccharide-binding protein OS=Homo sapiens OX=9606 GN=LBP PE=1 SV=3	0	32	12	481	53.4	6.7	stress response;transport;signal transduction;other biological processes	non-structural extracellular;other membranes;other cell component	signal transduction activity or receptor binding;other molecular function	Interleukin-4 and Interleukin-13 signaling; Regulation of TLR by endogenous ligand; Transfer of LPS from LBP carrier to CD14	Fibrin complement receptor 3 signaling pathway; Pathogenesis of SARS-CoV-2 mediated by nsp9-nsp10 complex; Network map of SARS-CoV-2 signaling pathway; Toll-like receptor signaling pathway	0.701	0.837648	117.4	82.6
P05451	Lithostathine-1-alpha OS=Homo sapiens OX=9606 GN=REG1A PE=1 SV=3	0	10	2	166	18.7	5.94	stress response;signal transduction;other biological processes	non-structural extracellular	signal transduction activity or receptor binding;other molecular function		Insulin signaling; Type II interferon signaling	0.931	0.993624	96.7	103.3
P48304	Lithostathine-1-beta OS=Homo sapiens OX=9606 GN=REG1B PE=1 SV=1	0	10	2	166	18.7	5.95	stress response;other biological processes	non-structural extracellular	other molecular function			0.931	0.993624	96.7	103.3
Q6P1M3	LLGL scribble cell polarity complex component 2 OS=Homo sapiens OX=9606 GN=LLGL2 PE=1 SV=2	0.014	1	1	1020	113.4	7.52	cell cycle OR cell proliferation;cell organization and biogenesis;transport;other biological processes	plasma membrane;other membranes;cytosol;cytoskeleton;other cell component	enzyme regulator activity;cytoskeletal activity;other molecular function		Complement system in neuronal development and plasticity	0.426	0.0538029	140.4	59.6
P08637	Low affinity immunoglobulin gamma Fc region receptor III-A OS=Homo sapiens OX=9606 GN=FCGR3A PE=1 SV=2	0	15	2	254	29.1	8.07	stress response;transport;signal transduction;other biological processes	non-structural extracellular;plasma membrane;other membranes	other molecular function	Immunoregulatory interactions between a Lymphoid and a non-Lymphoid cell; FCGR activation; Regulation of actin dynamics for phagocytic cup formation; Role of phospholipids in phagocytosis; FCGR3A-mediated IL10 synthesis; FCGR3A-mediated phagocytosis	Complement system	0.829	0.990007	108	92
O75015	Low affinity immunoglobulin gamma Fc region receptor III-B OS=Homo sapiens OX=9606 GN=FCGR3B PE=1 SV=2	0	13	1	233	26.2	6.71	signal transduction;other biological processes	non-structural extracellular;plasma membrane;other membranes	other molecular function	Neutrophil degranulation; Post-translational modification: synthesis of GPI-anchored proteins		0.917	0.996123	104	96
P51884	Lumican OS=Homo sapiens OX=9606 GN=LUM PE=1 SV=2	0	42	15	338	38.4	6.61	cell organization and biogenesis;other biological processes	extracellular matrix;ER/Golgi;other cytoplasmic organelle	extracellular structural activity;other molecular function	Integrin cell surface interactions; ECM proteoglycans; Keratan sulfate biosynthesis; Defective B4GALT1 causes B4GALT1-CDG (CDG-2d); Keratan sulfate degradation; Defective CHST6 causes MCDC1; Defective ST3GAL3 causes MCT12 and EIEE15		1.188	0.754555	81.9	118.1
Q9Y5Y7	Lymphatic vessel endothelial hyaluronic acid receptor 1 OS=Homo sapiens OX=9606 GN=LYVE1 PE=1 SV=2	0	5	2	322	35.2	8.28	cell adhesion;other metabolic processes;stress response;other biological processes	plasma membrane;other membranes	other molecular function	Hyaluronan uptake and degradation		1.036	0.964571	108.3	91.7
Q13094	Lymphocyte cytosolic protein 2 OS=Homo sapiens OX=9606 GN=LCP2 PE=1 SV=1	0.007	2	1	533	60.2	6.27	signal transduction;other biological processes	plasma membrane;other membranes;cytosol;other cell component		FCERI mediated MAPK activation; FCERI mediated Ca+2 mobilization; GPVI-mediated activation cascade; DAP12 signaling; Generation of second messenger molecules	T-cell antigen receptor (TCR) pathway during Staphylococcus aureus infection; Modulators of TCR signaling and T cell activation; T-cell receptor signaling pathway	0.857	0.996123	124.4	75.6
Q9UGL1	Lysine-specific demethylase 5B OS=Homo sapiens OX=9606 GN=KDM5B PE=1 SV=3	0.057	1	1	1544	175.5	6.7	cell organization and biogenesis;protein metabolism;other metabolic processes;developmental processes;other biological processes	cytosol;nucleus	nucleic acid binding activity;other molecular function	HDMs demethylate histones; TFAP2 (AP-2) family regulates transcription of cell cycle factors	Rett syndrome causing genes	0.609	0.561828	122	78
P41229	Lysine-specific demethylase 5C OS=Homo sapiens OX=9606 GN=KDM5C PE=1 SV=2	0.057	1	1	1560	175.6	5.58	cell organization and biogenesis;protein metabolism;other metabolic processes;other biological processes	cytosol;nucleus	nucleic acid binding activity;other molecular function	HDMs demethylate histones	Clear cell renal cell carcinoma pathways	0.609	0.561828	122	78
Q9BY66	Lysine-specific demethylase 5D OS=Homo sapiens OX=9606 GN=KDM5D PE=1 SV=2	0.057	1	1	1539	174	5.85	cell organization and biogenesis;protein metabolism;other metabolic processes;other biological processes	nucleus	nucleic acid binding activity;other molecular function	HDMs demethylate histones		0.609	0.561828	122	78
P61626	Lysozyme C OS=Homo sapiens OX=9606 GN=LYZ PE=1 SV=1	0	49	9	148	16.5	9.16	other metabolic processes;stress response;other biological processes	non-structural extracellular;other cytoplasmic organelle;other cell component	other molecular function	Neutrophil degranulation; Amyloid fiber formation; Antimicrobial peptides	Macrophage markers	0.618	0.592904	120.3	79.7
Q9Y4K0	Lysyl oxidase homolog 2 OS=Homo sapiens OX=9606 GN=LOXL2 PE=1 SV=1	0	2	1	774	86.7	6.38	cell adhesion;cell cycle OR cell proliferation;cell organization and biogenesis;protein metabolism;other metabolic processes;stress response;transport;developmental processes;other biological processes	non-structural extracellular;extracellular matrix;other membranes;ER/Golgi;nucleus;other cell component	other molecular function	Crosslinking of collagen fibrils; Elastic fibre formation	Canonical and non-canonical TGF-B signaling
Q96JB6	Lysyl oxidase homolog 4 OS=Homo sapiens OX=9606 GN=LOXL4 PE=1 SV=1	0.001	1	1	756	84.4	7.46	cell organization and biogenesis;protein metabolism;other metabolic processes;transport	non-structural extracellular;other membranes;other cell component	other molecular function	Crosslinking of collagen fibrils; Elastic fibre formation	Interactions between LOXL4 and oxidative stress pathway; Canonical and non-canonical TGF-B signaling	0.576	0.473004	128.2	71.8
P07333	Macrophage colony-stimulating factor 1 receptor OS=Homo sapiens OX=9606 GN=CSF1R PE=1 SV=2	0	3	2	972	107.9	6.37	cell cycle OR cell proliferation;cell organization and biogenesis;protein metabolism;other metabolic processes;stress response;developmental processes;signal transduction;other biological processes	plasma membrane;other membranes;nucleus;other cell component	kinase activity;other molecular function	Transcriptional Regulation by VENTX; Other interleukin signaling	Pluripotent stem cell differentiation pathway; Imatinib and chronic myeloid leukemia; Focal adhesion: PI3K-Akt-mTOR-signaling pathway; PI3K-Akt signaling pathway; Ras signaling; Hippo signaling regulation pathways; Hippo-Merlin signaling dysregulation; Malignant pleural mesothelioma	0.846	0.993624	108.5	91.5
P22897	Macrophage mannose receptor 1 OS=Homo sapiens OX=9606 GN=MRC1 PE=1 SV=1	0.001	1	2	1456	165.9	6.54	stress response;transport;other biological processes	plasma membrane;other membranes;other cytoplasmic organelle;other cell component	other molecular function	Modulation by Mtb of host immune system; Cross-presentation of soluble exogenous antigens (endosomes)		0.901	0.996123	106.5	93.5
Q9UEW3	Macrophage receptor MARCO OS=Homo sapiens OX=9606 GN=MARCO PE=1 SV=1	0.003	3	1	520	52.6	8.78	cell organization and biogenesis;stress response;transport;signal transduction;other biological processes	plasma membrane;other membranes;other cell component	signal transduction activity or receptor binding;other molecular function	Scavenging by Class A Receptors		0.446	0.0818351	142.2	57.8
P07199	Major centromere autoantigen B OS=Homo sapiens OX=9606 GN=CENPB PE=1 SV=2	0.08	2	1	599	65.1	4.55		nucleus;other cell component	nucleic acid binding activity;other molecular function		IL-18 signaling pathway	0.578	0.482152	124.3	75.7
P40925	Malate dehydrogenase, cytoplasmic OS=Homo sapiens OX=9606 GN=MDH1 PE=1 SV=4	0	10	3	334	36.4	7.36	other metabolic processes	cytosol;cytoskeleton	other molecular function	Gluconeogenesis	Sterol regulatory element-binding proteins (SREBP) signaling; TCA cycle and deficiency of pyruvate dehydrogenase complex (PDHc); Amino acid metabolism; Clear cell renal cell carcinoma pathways; NAD metabolism in oncogene-induced senescence and mitochondrial dysfunction-associated senescence; TCA cycle in senescence; Glycolysis and gluconeogenesis	1.174	0.77582	55.4	144.6
P40926	Malate dehydrogenase, mitochondrial OS=Homo sapiens OX=9606 GN=MDH2 PE=1 SV=3	0.004	3	1	338	35.5	8.68	other metabolic processes	other membranes;mitochondrion;other cell component	other molecular function	Gluconeogenesis; Citric acid cycle (TCA cycle)	Amino acid metabolism; Metabolic reprogramming in colon cancer; NAD metabolism in oncogene-induced senescence and mitochondrial dysfunction-associated senescence; Glycolysis and gluconeogenesis; TCA cycle (aka Krebs or citric acid cycle)	0.318	0.00181745	154.5	45.5
P48740	Mannan-binding lectin serine protease 1 OS=Homo sapiens OX=9606 GN=MASP1 PE=1 SV=3	0	9	5	699	79.2	5.49	protein metabolism;stress response;signal transduction;other biological processes	non-structural extracellular;plasma membrane;other membranes;cytosol;nucleus;other cell component	other molecular function	Initial triggering of complement; SARS-CoV-2 activates/modulates innate and adaptive immune responses; Scavenging by Class A Receptors; Ficolins bind to repetitive carbohydrate structures on the target cell surface	Complement system; Complement system in neuronal development and plasticity; Complement activation; Complement and coagulation cascades	0.84	0.990007	115.7	84.3
O00187	Mannan-binding lectin serine protease 2 OS=Homo sapiens OX=9606 GN=MASP2 PE=1 SV=4	0	6	3	686	75.7	5.63	protein metabolism;stress response;signal transduction;other biological processes	non-structural extracellular;plasma membrane;other membranes;other cell component	other molecular function		Complement system; Complement system in neuronal development and plasticity; Complement activation; Complement and coagulation cascades	0.889	0.999792	108	92
Q96IJ6	Mannose-1-phosphate guanyltransferase alpha OS=Homo sapiens OX=9606 GN=GMPPA PE=1 SV=1	0.045	2	1	420	46.3	7.21	other metabolic processes	other cell component	other molecular function	Synthesis of GDP-mannose		0.68	0.785711	145.3	54.7
P11226	Mannose-binding protein C OS=Homo sapiens OX=9606 GN=MBL2 PE=1 SV=2	0	40	8	248	26.1	5.49	protein metabolism;stress response;signal transduction;other biological processes	non-structural extracellular;extracellular matrix;plasma membrane;other membranes;other cell component	signal transduction activity or receptor binding;other molecular function	Initial triggering of complement; SARS-CoV-2 activates/modulates innate and adaptive immune responses; Lectin pathway of complement activation	Complement system; Ebola virus infection in host; Complement system in neuronal development and plasticity	0.883	0.999102	107.4	92.6
P33908	Mannosyl-oligosaccharide 1,2-alpha-mannosidase IA OS=Homo sapiens OX=9606 GN=MAN1A1 PE=1 SV=3	0	6	3	653	72.9	6.47	protein metabolism;other metabolic processes;stress response;transport	other membranes;cytosol;ER/Golgi;other cell component	other molecular function	Intra-Golgi traffic; Progressive trimming of alpha-1,2-linked mannose residues from Man9/8/7GlcNAc2 to produce Man5GlcNAc2		0.628	0.621807	113.1	86.9
Q96L34	MAP/microtubule affinity-regulating kinase 4 OS=Homo sapiens OX=9606 GN=MARK4 PE=1 SV=1	0.007	1	1	752	82.5	9.66	cell cycle OR cell proliferation;cell organization and biogenesis;protein metabolism;other metabolic processes;developmental processes;signal transduction;other biological processes	cytosol;cytoskeleton;other cell component	cytoskeletal activity;kinase activity;other molecular function	Anchoring of the basal body to the plasma membrane		1.462	0.369711	97	103
P15088	Mast cell carboxypeptidase A OS=Homo sapiens OX=9606 GN=CPA3 PE=1 SV=2	0.061	2	1	417	48.6	9	protein metabolism;other metabolic processes	non-structural extracellular;ER/Golgi;other cell component	other molecular function	Metabolism of Angiotensinogen to Angiotensins		1.263	0.616258	77.7	122.3
P08493	Matrix Gla protein OS=Homo sapiens OX=9606 GN=MGP PE=1 SV=2	0.007	11	1	103	12.3	9.67	developmental processes;other biological processes	extracellular matrix	extracellular structural activity;bone, tooth or skin structural activity;other molecular function		NOTCH1 regulation of endothelial cell calcification; Endochondral ossification; Endochondral ossification with skeletal dysplasias	0.21	1.81943e-06	134.2	65.8
P50281	Matrix metalloproteinase-14 OS=Homo sapiens OX=9606 GN=MMP14 PE=1 SV=3	0	4	2	582	65.9	7.77	cell cycle OR cell proliferation;cell organization and biogenesis;protein metabolism;other metabolic processes;stress response;developmental processes;other biological processes	non-structural extracellular;extracellular matrix;plasma membrane;other membranes;cytosol;cytoskeleton;ER/Golgi;nucleus;other cytoplasmic organelle;other cell component	signal transduction activity or receptor binding;other molecular function	Collagen degradation; Activation of Matrix Metalloproteinases	Matrix metalloproteinases; AGE/RAGE pathway; VEGFA-VEGFR2 signaling pathway; IL-18 signaling pathway; Malignant pleural mesothelioma	0.99	0.978915	84.7	115.3
Q9NR99	Matrix-remodeling-associated protein 5 OS=Homo sapiens OX=9606 GN=MXRA5 PE=1 SV=3	0	5	10	2828	312	8.32	other biological processes	non-structural extracellular				0.831	0.990007	142.3	57.7
Q93074	Mediator of RNA polymerase II transcription subunit 12 OS=Homo sapiens OX=9606 GN=MED12 PE=1 SV=4	0.08	2	1	2177	242.9	7.05	cell-cell signaling;protein metabolism;other metabolic processes;developmental processes;signal transduction;other biological processes	nucleus;other cell component	nucleic acid binding activity;other molecular function	PPARA activates gene expression; Transcriptional regulation of white adipocyte differentiation; Generic Transcription Pathway
P08582	Melanotransferrin OS=Homo sapiens OX=9606 GN=MELTF PE=1 SV=2	0.011	1	0	738	80.2	5.94	transport;other biological processes	non-structural extracellular;plasma membrane;other membranes;ER/Golgi;other cytoplasmic organelle;other cell component	other molecular function	Regulation of Insulin-like Growth Factor (IGF) transport and uptake by Insulin-like Growth Factor Binding Proteins (IGFBPs); Post-translational protein phosphorylation; Post-translational modification: synthesis of GPI-anchored proteins	3q29 copy number variation syndrome	1.244	0.643745	89.9	110.1
Q99640	Membrane-associated tyrosine- and threonine-specific cdc2-inhibitory kinase OS=Homo sapiens OX=9606 GN=PKMYT1 PE=1 SV=1	0.029	2	1	499	54.5	6.93	cell cycle OR cell proliferation;other biological processes	other membranes;cytosol;ER/Golgi;nucleus	kinase activity;other molecular function	Cyclin A/B1/B2 associated events during G2/M transition; Polo-like kinase mediated events; G2/M DNA replication checkpoint	Cell cycle	0.672	0.775149	113.5	86.5
Q13421	Mesothelin OS=Homo sapiens OX=9606 GN=MSLN PE=1 SV=2	0	5	2	630	68.9	6.38	cell adhesion;other biological processes	non-structural extracellular;plasma membrane;other membranes;ER/Golgi;other cell component		Regulation of Insulin-like Growth Factor (IGF) transport and uptake by Insulin-like Growth Factor Binding Proteins (IGFBPs); Post-translational protein phosphorylation; Post-translational modification: synthesis of GPI-anchored proteins		0.662	0.741028	96	104
Q14833	Metabotropic glutamate receptor 4 OS=Homo sapiens OX=9606 GN=GRM4 PE=2 SV=1	0.048	1	1	912	101.8	8.82	cell-cell signaling;transport;signal transduction;other biological processes	plasma membrane;other membranes;other cell component	other molecular function	G alpha (i) signalling events; Sensory perception of sweet, bitter, and umami (glutamate) taste; Class C/3 (Metabotropic glutamate/pheromone receptors)	GPCRs, class C metabotropic glutamate, pheromone; Neuroinflammation and glutamatergic signaling	1.415	0.441465	73.8	126.2
O15303	Metabotropic glutamate receptor 6 OS=Homo sapiens OX=9606 GN=GRM6 PE=1 SV=2	0.048	1	1	877	95.4	8.02	cell-cell signaling;developmental processes;signal transduction;other biological processes	plasma membrane;other membranes;ER/Golgi;other cell component	other molecular function	G alpha (i) signalling events; Class C/3 (Metabotropic glutamate/pheromone receptors)	15q13.3 copy number variation syndrome; GPCRs, class C metabotropic glutamate, pheromone	1.415	0.441465	73.8	126.2
Q14831	Metabotropic glutamate receptor 7 OS=Homo sapiens OX=9606 GN=GRM7 PE=1 SV=1	0.048	1	1	915	102.2	7.88	cell-cell signaling;cell organization and biogenesis;other metabolic processes;developmental processes;signal transduction;other biological processes	plasma membrane;other membranes;other cell component	enzyme regulator activity;other molecular function	G alpha (i) signalling events; Class C/3 (Metabotropic glutamate/pheromone receptors)	IL-18 signaling pathway; GPCRs, class C metabotropic glutamate, pheromone; Neuroinflammation and glutamatergic signaling	1.415	0.441465	73.8	126.2
O00222	Metabotropic glutamate receptor 8 OS=Homo sapiens OX=9606 GN=GRM8 PE=1 SV=2	0.048	1	1	908	101.7	8.15	signal transduction;other biological processes	plasma membrane;other membranes	other molecular function	G alpha (i) signalling events; Class C/3 (Metabotropic glutamate/pheromone receptors)	GPCRs, other; GPCRs, class C metabotropic glutamate, pheromone; Neuroinflammation and glutamatergic signaling	1.415	0.441465	73.8	126.2
P01033	Metalloproteinase inhibitor 1 OS=Homo sapiens OX=9606 GN=TIMP1 PE=1 SV=1	0	57	9	207	23.2	8.1	stress response;developmental processes;signal transduction;other biological processes	non-structural extracellular;extracellular matrix;ER/Golgi;other cell component	signal transduction activity or receptor binding;enzyme regulator activity;other molecular function	Platelet degranulation ; Regulation of Insulin-like Growth Factor (IGF) transport and uptake by Insulin-like Growth Factor Binding Proteins (IGFBPs); Post-translational protein phosphorylation; Activation of Matrix Metalloproteinases; Interleukin-10 signaling; Interleukin-4 and Interleukin-13 signaling	Matrix metalloproteinases; Mammary gland development pathway - Puberty (Stage 2 of 4); IL1 and megakaryocytes in obesity; Lung fibrosis; IL6 signaling pathway; IL-18 signaling pathway; Burn wound healing; CCL18 signaling pathway	0.988	0.978915	106.5	93.5
P16035	Metalloproteinase inhibitor 2 OS=Homo sapiens OX=9606 GN=TIMP2 PE=1 SV=2	0	26	3	220	24.4	7.49	other biological processes	non-structural extracellular;extracellular matrix;other cell component	enzyme regulator activity;other molecular function	Neutrophil degranulation; Activation of Matrix Metalloproteinases	Matrix metalloproteinases; Angiogenesis; IL1 and megakaryocytes in obesity; Vitamin D receptor pathway; Burn wound healing; CCL18 signaling pathway	0.793	0.978915	110.2	89.8
Q13228	Methanethiol oxidase OS=Homo sapiens OX=9606 GN=SELENBP1 PE=1 SV=2	0	7	3	472	52.4	6.37	transport	other membranes;cytosol;nucleus	other molecular function		IL1 and megakaryocytes in obesity	0.925	0.995653	136.9	63.1
P56192	Methionine--tRNA ligase, cytoplasmic OS=Homo sapiens OX=9606 GN=MARS1 PE=1 SV=2	0.003	1	1	900	101.1	6.16	protein metabolism;RNA metabolism OR transcription;other metabolic processes;stress response;other biological processes	cytosol;nucleus;other cell component	nucleic acid binding activity;other molecular function	Selenoamino acid metabolism; Cytosolic tRNA aminoacylation		100	2.3e-16		200
Q9BV20	Methylthioribose-1-phosphate isomerase OS=Homo sapiens OX=9606 GN=MRI1 PE=1 SV=1	0.077	2	1	369	39.1	6.3	other metabolic processes	cytosol;nucleus;other cell component	other molecular function	Methionine salvage pathway	Methionine de novo and salvage pathway	0.01	2.3e-16	200
P55083	Microfibril-associated glycoprotein 4 OS=Homo sapiens OX=9606 GN=MFAP4 PE=1 SV=2	0	7	1	255	28.6	5.63	cell adhesion;cell organization and biogenesis;stress response;other biological processes	non-structural extracellular;extracellular matrix	signal transduction activity or receptor binding;other molecular function	Molecules associated with elastic fibres		0.3	0.000749891	162.8	37.2
P21741	Midkine OS=Homo sapiens OX=9606 GN=MDK PE=1 SV=1	0	31	3	143	15.6	9.79	cell organization and biogenesis;stress response;developmental processes;signal transduction;other biological processes	non-structural extracellular;other cell component	signal transduction activity or receptor binding;other molecular function	NOTCH2 Activation and Transmission of Signal to the Nucleus; Signaling by ALK	Malignant pleural mesothelioma	0.607	0.561828	144.7	55.3
P20774	Mimecan OS=Homo sapiens OX=9606 GN=OGN PE=1 SV=1	0.003	6	1	298	33.9	5.63	signal transduction;other biological processes	ER/Golgi;other cytoplasmic organelle	signal transduction activity or receptor binding	Keratan sulfate biosynthesis; Defective B4GALT1 causes B4GALT1-CDG (CDG-2d); Keratan sulfate degradation; Defective CHST6 causes MCDC1; Defective ST3GAL3 causes MCT12 and EIEE15		0.01	2.3e-16	200
Q9Y619	Mitochondrial ornithine transporter 1 OS=Homo sapiens OX=9606 GN=SLC25A15 PE=1 SV=1	0.086	4	1	301	32.7	9.13	other metabolic processes;transport	other membranes;mitochondrion	transporter activity	Urea cycle		0.01	2.3e-16	200
Q5TCX8	Mitogen-activated protein kinase kinase kinase 21 OS=Homo sapiens OX=9606 GN=MAP3K21 PE=1 SV=3	0.005	1	1	1036	113.9	8.73	protein metabolism;other metabolic processes;signal transduction	other cell component	kinase activity;other molecular function			1.143	0.81925	100.4	99.6
P26038	Moesin OS=Homo sapiens OX=9606 GN=MSN PE=1 SV=3	0.005	2	1	577	67.8	6.4	cell adhesion;cell cycle OR cell proliferation;cell organization and biogenesis;other biological processes	plasma membrane;other membranes;cytosol;cytoskeleton;other cell component	signal transduction activity or receptor binding;cytoskeletal activity;nucleic acid binding activity;other molecular function	Gene and protein expression by JAK-STAT signaling after Interleukin-12 stimulation; Signaling by ALK fusions and activated point mutants; Recycling pathway of L1; Sensory processing of sound by outer hair cells of the cochlea; Sensory processing of sound by inner hair cells of the cochlea	Glial cell differentiation; AGE/RAGE pathway; Measles virus infection; 16p11.2 proximal deletion syndrome; Regulation of actin cytoskeleton	0.889	0.999792	107.5	92.5
P08571	Monocyte differentiation antigen CD14 OS=Homo sapiens OX=9606 GN=CD14 PE=1 SV=2	0	45	14	375	40.1	6.23	stress response;transport;signal transduction;other biological processes	non-structural extracellular;plasma membrane;other membranes;ER/Golgi;other cytoplasmic organelle	other molecular function	Neutrophil degranulation; ER-Phagosome pathway; MyD88:MAL(TIRAP) cascade initiated on plasma membrane; MyD88 deficiency (TLR2/4); IRAK4 deficiency (TLR2/4); Regulation of TLR by endogenous ligand; Caspase activation via Death Receptors in the presence of ligand; MyD88-independent TLR4 cascade ; TRIF-mediated programmed cell death; Activation of IRF3/IRF7 mediated by TBK1/IKK epsilon; IKK complex …	Pathogenic Escherichia coli infection; Vitamin D receptor pathway; MAPK signaling pathway; Fibrin complement receptor 3 signaling pathway; Macrophage markers; Regulation of actin cytoskeleton; Network map of SARS-CoV-2 signaling pathway; Toll-like receptor signaling pathway	0.917	0.996123	99.2	100.8
P15941	Mucin-1 OS=Homo sapiens OX=9606 GN=MUC1 PE=1 SV=3	0	3	3	1255	122	7.47	cell cycle OR cell proliferation;stress response;signal transduction;other biological processes	non-structural extracellular;plasma membrane;other membranes;ER/Golgi;nucleus;other cell component	nucleic acid binding activity;other molecular function	Interleukin-4 and Interleukin-13 signaling; Dectin-2 family; Termination of O-glycan biosynthesis; Defective GALNT3 causes HFTC; Defective C1GALT1C1 causes TNPS; Defective GALNT12 causes CRCS1	Altered glycosylation of MUC1 in tumor microenvironment	0.844	0.992309	128.3	71.7
Q8WXI7	Mucin-16 OS=Homo sapiens OX=9606 GN=MUC16 PE=1 SV=3	0.031	1	1	14507	1518.2	5.26	cell adhesion	plasma membrane;other membranes;ER/Golgi		Dectin-2 family; Termination of O-glycan biosynthesis; Defective GALNT3 causes HFTC; Defective C1GALT1C1 causes TNPS; Defective GALNT12 causes CRCS1		1.135	0.832343	94.2	105.8
Q9H8L6	Multimerin-2 OS=Homo sapiens OX=9606 GN=MMRN2 PE=1 SV=2	0.003	1	1	949	104.3	5.86	cell adhesion;developmental processes;other biological processes	non-structural extracellular;extracellular matrix			VEGFA-VEGFR2 signaling pathway	0.924	0.995653	105.7	94.3
Q96KG7	Multiple epidermal growth factor-like domains protein 10 OS=Homo sapiens OX=9606 GN=MEGF10 PE=1 SV=1	0	8	5	1140	122.1	6.87	cell adhesion;cell cycle OR cell proliferation;cell organization and biogenesis;transport;other biological processes	plasma membrane;other membranes;other cell component	signal transduction activity or receptor binding;other molecular function			1.778	0.0808137	115	85
Q9UNW1	Multiple inositol polyphosphate phosphatase 1 OS=Homo sapiens OX=9606 GN=MINPP1 PE=1 SV=1	0	10	3	487	55	7.81	other metabolic processes;other biological processes	ER/Golgi	other molecular function	Synthesis of IPs in the ER lumen		0.794	0.978915	51	149
Q9H7P6	Multivesicular body subunit 12B OS=Homo sapiens OX=9606 GN=MVB12B PE=1 SV=2	0.012	3	1	319	35.6	8.15	protein metabolism;other metabolic processes;transport;other biological processes	plasma membrane;other membranes;cytosol;nucleus;other cytoplasmic organelle;other cell component	other molecular function	HCMV Late Events; Late endosomal microautophagy; Budding and maturation of HIV virion; Membrane binding and targetting of GAG proteins; Endosomal Sorting Complex Required For Transport (ESCRT)		1.118	0.851158	93.1	106.9
P02689	Myelin P2 protein OS=Homo sapiens OX=9606 GN=PMP2 PE=1 SV=3	0.029	9	1	132	14.9	9.83	cell organization and biogenesis;transport	cytosol;nucleus;other cell component	other molecular function		Glucocorticoid receptor pathway; Nuclear receptors meta-pathway	0.619	0.592904	117.5	82.5
P12882	Myosin-1 OS=Homo sapiens OX=9606 GN=MYH1 PE=1 SV=3	0.082	0	1	1939	223	5.74	other biological processes	cytoskeleton;other cell component	cytoskeletal activity;other molecular function			0.63	0.621807	124.8	75.2
Q9UKX3	Myosin-13 OS=Homo sapiens OX=9606 GN=MYH13 PE=2 SV=2	0.082	0	1	1938	223.5	5.68	stress response;other biological processes	cytoskeleton;other cell component	cytoskeletal activity;other molecular function			0.63	0.621807	124.8	75.2
Q7Z406	Myosin-14 OS=Homo sapiens OX=9606 GN=MYH14 PE=1 SV=2	0.058	1	1	1995	227.7	5.6	cell organization and biogenesis;other biological processes	cytosol;cytoskeleton;other cell component	cytoskeletal activity;other molecular function	RHO GTPases activate PAKs; EPHA-mediated growth cone collapse; RHO GTPases Activate ROCKs; RHO GTPases activate PKNs; RHO GTPases activate CIT; Sema4D induced cell migration and growth-cone collapse		0.656	0.730261	130.2	69.8
Q9Y623	Myosin-4 OS=Homo sapiens OX=9606 GN=MYH4 PE=2 SV=2	0.082	0	1	1939	222.9	5.85	other metabolic processes;other biological processes	cytoskeleton;other cell component	cytoskeletal activity;nucleic acid binding activity;other molecular function			0.63	0.621807	124.8	75.2
P13535	Myosin-8 OS=Homo sapiens OX=9606 GN=MYH8 PE=2 SV=3	0.082	0	1	1937	222.6	5.74	other metabolic processes;other biological processes	cytosol;cytoskeleton;other cell component	cytoskeletal activity;other molecular function	Striated Muscle Contraction	Striated muscle contraction pathway	0.63	0.621807	124.8	75.2
P35579	Myosin-9 OS=Homo sapiens OX=9606 GN=MYH9 PE=1 SV=4	0.001	1	1	1960	226.4	5.6	cell cycle OR cell proliferation;cell organization and biogenesis;protein metabolism;stress response;transport;developmental processes;signal transduction;other biological processes	plasma membrane;other membranes;cytosol;cytoskeleton;nucleus;other cell component	signal transduction activity or receptor binding;cytoskeletal activity;other molecular function	Regulation of actin dynamics for phagocytic cup formation; FCGR3A-mediated phagocytosis; Translocation of SLC2A4 (GLUT4) to the plasma membrane; Signaling by ALK fusions and activated point mutants; Sensory processing of sound by outer hair cells of the cochlea; Sensory processing of sound by inner hair cells of the cochlea; RHO GTPases activate PAKs; EPHA-mediated growth cone collapse; RHO GTPas…	Primary focal segmental glomerulosclerosis (FSGS); VEGFA-VEGFR2 signaling pathway; Nephrotic syndrome	0.404	0.0328399	139.9	60.1
Q9UJJ9	N-acetylglucosamine-1-phosphotransferase subunit gamma OS=Homo sapiens OX=9606 GN=GNPTG PE=1 SV=1	0.032	9	1	305	34	6.95	other metabolic processes	other membranes;ER/Golgi	other molecular function
Q96PD5	N-acetylmuramoyl-L-alanine amidase OS=Homo sapiens OX=9606 GN=PGLYRP2 PE=1 SV=1	0	66	23	576	62.2	7.55	other metabolic processes;stress response;other biological processes	non-structural extracellular;other membranes	other molecular function	Antimicrobial peptides		1.057	0.954826	91.1	108.9
O43847	Nardilysin OS=Homo sapiens OX=9606 GN=NRDC PE=1 SV=3	0.028	1	1	1151	131.6	4.98	other biological processes	cytosol;mitochondrion;other cell component	other molecular function			0.664	0.748984	118	82
Q9Y2A7	Nck-associated protein 1 OS=Homo sapiens OX=9606 GN=NCKAP1 PE=1 SV=1	0.021	1	1	1128	128.7	6.62	cell organization and biogenesis;developmental processes;signal transduction;other biological processes	plasma membrane;other membranes;cytosol;cytoskeleton;other cell component		Regulation of actin dynamics for phagocytic cup formation; FCGR3A-mediated phagocytosis; VEGFA-VEGFR2 Pathway; RAC1 GTPase cycle; RAC2 GTPase cycle; RAC3 GTPase cycle; RHO GTPases Activate WASPs and WAVEs	Exercise-induced circadian regulation; Regulation of actin cytoskeleton	1.743	0.0970421	75.8	124.2
Q92859	Neogenin OS=Homo sapiens OX=9606 GN=NEO1 PE=1 SV=2	0.001	2	2	1461	159.9	6.54	cell adhesion;cell organization and biogenesis;developmental processes;other biological processes	plasma membrane;other membranes;ER/Golgi;nucleus;other cell component	other molecular function	Netrin-1 signaling; Myogenesis	Splicing factor NOVA regulated synaptic proteins; Netrin-UNC5B signaling pathway
Q8WXH0	Nesprin-2 OS=Homo sapiens OX=9606 GN=SYNE2 PE=1 SV=3	0.087	0	1	6885	795.9	5.36	cell organization and biogenesis;transport;developmental processes;other biological processes	plasma membrane;other membranes;cytosol;cytoskeleton;mitochondrion;ER/Golgi;nucleus;other cell component	cytoskeletal activity;other molecular function	Meiotic synapsis	Ovarian infertility; Rett syndrome causing genes; Envelope proteins and their potential roles in EDMD physiopathology	0.777	0.976181	120.4	79.6
O00533	Neural cell adhesion molecule L1-like protein OS=Homo sapiens OX=9606 GN=CHL1 PE=1 SV=4	0	6	5	1208	135	5.76	cell adhesion;cell organization and biogenesis;developmental processes;signal transduction;other biological processes	plasma membrane;other membranes;other cell component	other molecular function	CHL1 interactions	Splicing factor NOVA regulated synaptic proteins	0.747	0.953609	106.3	93.7
Q09666	Neuroblast differentiation-associated protein AHNAK OS=Homo sapiens OX=9606 GN=AHNAK PE=1 SV=2	0.084	0	1	5890	628.7	6.15	other biological processes	non-structural extracellular;plasma membrane;other membranes;cytosol;cytoskeleton;nucleus;other cell component	other molecular function			1.109	0.863666	99.6	100.4
A2RRP1	Neuroblastoma-amplified sequence OS=Homo sapiens OX=9606 GN=NBAS PE=1 SV=2	0.021	0	1	2371	268.4	5.96	RNA metabolism OR transcription;other metabolic processes;transport;other biological processes	other membranes;cytosol;ER/Golgi	other molecular function	COPI-dependent Golgi-to-ER retrograde traffic		0.627	0.618188	101.4	98.6
Q9UM47	Neurogenic locus notch homolog protein 3 OS=Homo sapiens OX=9606 GN=NOTCH3 PE=1 SV=2	0	1	2	2321	243.5	5.39	cell organization and biogenesis;developmental processes;signal transduction;other biological processes	non-structural extracellular;plasma membrane;other membranes;cytosol;cytoskeleton;ER/Golgi;nucleus;other cell component	other molecular function	Pre-NOTCH Transcription and Translation; Pre-NOTCH Processing in Golgi; Notch-HLH transcription pathway; NOTCH3 Intracellular Domain Regulates Transcription; Pre-NOTCH Processing in the Endoplasmic Reticulum; Defective LFNG causes SCDO3; Noncanonical activation of NOTCH3	Neural crest differentiation; Notch signaling; Canonical and non-canonical Notch signaling; OSX and miRNAs in tooth development; Epithelial to mesenchymal transition in colorectal cancer; Breast cancer pathway; Neovascularisation processes; Osteoblast differentiation and related diseases; Notch signaling pathway	0.804	0.990007	47.9	152.1
Q8IVL1	Neuron navigator 2 OS=Homo sapiens OX=9606 GN=NAV2 PE=1 SV=3	0.081	0	1	2488	268	9.03	cell organization and biogenesis;developmental processes;other biological processes	extracellular matrix;nucleus	other molecular function			1.01	0.978915	40	160
Q92823	Neuronal cell adhesion molecule OS=Homo sapiens OX=9606 GN=NRCAM PE=1 SV=3	0	2	2	1304	143.8	5.66	cell adhesion;cell organization and biogenesis;developmental processes;other biological processes	non-structural extracellular;plasma membrane;other membranes;other cell component	cytoskeletal activity;other molecular function	Interaction between L1 and Ankyrins; Neurofascin interactions; NrCAM interactions		0.791	0.978915	105.9	94.1
O14786	Neuropilin-1 OS=Homo sapiens OX=9606 GN=NRP1 PE=1 SV=3	0.001	2	1	923	103.1	5.88	cell adhesion;cell-cell signaling;cell organization and biogenesis;protein metabolism;other metabolic processes;transport;developmental processes;signal transduction;other biological processes	plasma membrane;other membranes;cytosol;cytoskeleton;mitochondrion;other cytoplasmic organelle;other cell component	enzyme regulator activity;kinase activity;other molecular function	CHL1 interactions; CRMPs in Sema3A signaling; Neurophilin interactions with VEGF and VEGFR; Signaling by ROBO receptors; Sema3A PAK dependent Axon repulsion; SEMA3A-Plexin repulsion signaling by inhibiting Integrin adhesion; Signal transduction by L1	SARS-CoV-2 altering angiogenesis via NRP1; NRP1-triggered signaling pathways in pancreatic cancer	0.758	0.964571	119.4	80.6
Q14697	Neutral alpha-glucosidase AB OS=Homo sapiens OX=9606 GN=GANAB PE=1 SV=3	0	2	1	944	106.8	6.14	protein metabolism;other metabolic processes	ER/Golgi;other cell component	other molecular function	Calnexin/calreticulin cycle; Maturation of spike protein; Maturation of spike protein		0.681	0.785711	130	70
P59665	Neutrophil defensin 1 OS=Homo sapiens OX=9606 GN=DEFA1 PE=1 SV=1	0.002	10	1	94	10.2	6.99	stress response;signal transduction;other biological processes	non-structural extracellular;ER/Golgi;other cytoplasmic organelle		Neutrophil degranulation; Alpha-defensins		0.904	0.996123	110.5	89.5
P59666	Neutrophil defensin 3 OS=Homo sapiens OX=9606 GN=DEFA3 PE=1 SV=1	0.002	10	1	94	10.2	5.99	stress response;signal transduction;other biological processes	non-structural extracellular;ER/Golgi;other cytoplasmic organelle	other molecular function	Alpha-defensins		0.904	0.996123	110.5	89.5
P80188	Neutrophil gelatinase-associated lipocalin OS=Homo sapiens OX=9606 GN=LCN2 PE=1 SV=2	0	46	6	198	22.6	8.91	stress response;transport;other biological processes	non-structural extracellular;other cell component	other molecular function	Neutrophil degranulation; Iron uptake and transport; Interleukin-4 and Interleukin-13 signaling; Metal sequestration by antimicrobial proteins	miRNAs involvement in the immune response in sepsis; Ciliary landscape	0.737	0.937247	118.2	81.8
O60934	Nibrin OS=Homo sapiens OX=9606 GN=NBN PE=1 SV=1	0.058	1	1	754	84.9	6.9	cell cycle OR cell proliferation;cell organization and biogenesis;DNA metabolism;other metabolic processes;stress response;developmental processes;signal transduction;other biological processes	cytosol;nucleus;other cell component	nucleic acid binding activity;other molecular function	Recruitment and ATM-mediated phosphorylation of repair and signaling proteins at DNA double strand breaks; Processing of DNA double-strand break ends; G2/M DNA damage checkpoint; Meiotic recombination; DNA Damage/Telomere Stress Induced Senescence; Nonhomologous End-Joining (NHEJ); Resolution of D-loop Structures through Holliday Junction Intermediates; Regulation of TP53 Activity through Phospho…	miRNA regulation of DNA damage response; Homologous recombination; DDX1 as a regulatory component of the Drosha microprocessor; ATM signaling in development and disease ; Breast cancer pathway; DNA repair pathways, full network; SMC1/SMC3 role in DNA damage - Cornelia de Lange Syndrome; DNA damage response	1.111	0.858198	102.3	97.7
Q9GZT8	NIF3-like protein 1 OS=Homo sapiens OX=9606 GN=NIF3L1 PE=1 SV=2	0.001	6	1	377	41.9	6.65	developmental processes;other biological processes	mitochondrion;nucleus;other cell component	other molecular function			0.01	2.3e-16	200
Q99784	Noelin OS=Homo sapiens OX=9606 GN=OLFM1 PE=1 SV=4	0.031	3	1	485	55.3	6.95	cell organization and biogenesis;developmental processes;signal transduction;other biological processes	non-structural extracellular;ER/Golgi;other cell component
P61916	NPC intracellular cholesterol transporter 2 OS=Homo sapiens OX=9606 GN=NPC2 PE=1 SV=1	0	44	5	151	16.6	7.65	cell organization and biogenesis;other metabolic processes;transport;other biological processes	non-structural extracellular;ER/Golgi;other cytoplasmic organelle	transporter activity;other molecular function	Neutrophil degranulation; LDL clearance	TYROBP causal network in microglia; Ebola virus infection in host	0.907	0.996123	104.7	95.3
P23497	Nuclear autoantigen Sp-100 OS=Homo sapiens OX=9606 GN=SP100 PE=1 SV=3	0.026	1	1	879	100.4	8.22	cell organization and biogenesis;DNA metabolism;stress response;signal transduction;other biological processes	nucleus;other cell component	nucleic acid binding activity;other molecular function	Interferon gamma signaling; SUMOylation of DNA damage response and repair proteins		100	2.3e-16		200
Q9NXR1	Nuclear distribution protein nudE homolog 1 OS=Homo sapiens OX=9606 GN=NDE1 PE=1 SV=3	0.058	3	1	335	37.7	5.15	cell cycle OR cell proliferation;cell organization and biogenesis;transport;developmental processes;other biological processes	plasma membrane;other membranes;cytosol;cytoskeleton;other cell component	cytoskeletal activity;other molecular function	RHO GTPases Activate Formins; Separation of Sister Chromatids; Resolution of Sister Chromatid Cohesion; Recruitment of NuMA to mitotic centrosomes; EML4 and NUDC in mitotic spindle formation; Regulation of PLK1 Activity at G2/M Transition; Loss of Nlp from mitotic centrosomes; Recruitment of mitotic centrosome proteins and complexes; Anchoring of the basal body to the plasma membrane; AURKA Activ…		0.672	0.775149	134.3	65.7
Q14980	Nuclear mitotic apparatus protein 1 OS=Homo sapiens OX=9606 GN=NUMA1 PE=1 SV=2	0.072	1	1	2115	238.1	5.78	cell cycle OR cell proliferation;cell organization and biogenesis;other biological processes	plasma membrane;other membranes;cytosol;cytoskeleton;ER/Golgi;nucleus;other cell component	cytoskeletal activity;other molecular function	Recruitment of NuMA to mitotic centrosomes; Mitotic Prophase	Ectoderm differentiation; Ectoderm differentiation	0.01	2.3e-16	200
P19338	Nucleolin OS=Homo sapiens OX=9606 GN=NCL PE=1 SV=3	0.002	2	1	710	76.6	4.7	developmental processes;other biological processes	plasma membrane;nucleus;other cell component	nucleic acid binding activity;other molecular function	Major pathway of rRNA processing in the nucleolus and cytosol	Pathogenic Escherichia coli infection; VEGFA-VEGFR2 signaling pathway	0.637	0.649532	132	68
P06748	Nucleophosmin OS=Homo sapiens OX=9606 GN=NPM1 PE=1 SV=2	0.002	6	1	294	32.6	4.78	cell cycle OR cell proliferation;cell organization and biogenesis;DNA metabolism;other metabolic processes;stress response;transport;signal transduction;other biological processes	cytosol;cytoskeleton;nucleus;other cell component	enzyme regulator activity;translation activity;nucleic acid binding activity;other molecular function	Deposition of new CENPA-containing nucleosomes at the centromere; ALK mutants bind TKIs; Signaling by ALK fusions and activated point mutants; Nuclear events stimulated by ALK signaling in cancer; TP53 regulates transcription of additional cell cycle genes whose exact role in the p53 pathway remain uncertain; Nuclear import of Rev protein; SUMOylation of transcription cofactors; TFAP2A acts as a …		0.01	2.3e-16	200
P15531	Nucleoside diphosphate kinase A OS=Homo sapiens OX=9606 GN=NME1 PE=1 SV=1	0	23	1	152	17.1	6.19	DNA metabolism;other metabolic processes;transport;developmental processes;other biological processes	plasma membrane;other membranes;cytosol;nucleus;other cell component	translation activity;kinase activity;other molecular function	Interconversion of nucleotide di- and triphosphates; Azathioprine ADME	Pyrimidine metabolism	0.388	0.0208253	173.5	26.5
P22392	Nucleoside diphosphate kinase B OS=Homo sapiens OX=9606 GN=NME2 PE=1 SV=1	0	20	1	152	17.3	8.41	cell adhesion;protein metabolism;other metabolic processes;signal transduction;other biological processes	non-structural extracellular;cytosol;other cell component	nucleic acid binding activity;kinase activity;other molecular function	Neutrophil degranulation; Interconversion of nucleotide di- and triphosphates; Azathioprine ADME	Pyrimidine metabolism	0.74	0.942864	110.2	89.8
P55209	Nucleosome assembly protein 1-like 1 OS=Homo sapiens OX=9606 GN=NAP1L1 PE=1 SV=1	0.065	3	1	391	45.3	4.46	cell organization and biogenesis;DNA metabolism;other metabolic processes;other biological processes	nucleus;other cell component	other molecular function		VEGFA-VEGFR2 signaling pathway; Overlap between signal transduction pathways contributing to LMNA laminopathies
Q5VST9	Obscurin OS=Homo sapiens OX=9606 GN=OBSCN PE=1 SV=3	0.003	0	1	7968	867.9	5.99	cell adhesion;cell organization and biogenesis;other biological processes	plasma membrane;other membranes;cytosol;cytoskeleton;nucleus;other cell component	enzyme regulator activity;cytoskeletal activity;kinase activity;other molecular function	RHOA GTPase cycle; NRAGE signals death through JNK; G alpha (12/13) signalling events; RHOQ GTPase cycle		0.887	0.999792	127.1	72.9
Q68BL8	Olfactomedin-like protein 2B OS=Homo sapiens OX=9606 GN=OLFML2B PE=2 SV=2	0.008	2	1	750	83.9	5.2	cell organization and biogenesis;signal transduction	non-structural extracellular;extracellular matrix	other molecular function			0.599	0.53146	119.3	80.7
Q9NRN5	Olfactomedin-like protein 3 OS=Homo sapiens OX=9606 GN=OLFML3 PE=2 SV=1	0.003	4	1	406	46	6.57	signal transduction	non-structural extracellular
P10451	Osteopontin OS=Homo sapiens OX=9606 GN=SPP1 PE=1 SV=1	0	11	2	314	35.4	4.58	cell adhesion;cell organization and biogenesis;other metabolic processes;stress response;developmental processes;signal transduction;other biological processes	non-structural extracellular;ER/Golgi;other cell component	signal transduction activity or receptor binding;other molecular function	Regulation of Insulin-like Growth Factor (IGF) transport and uptake by Insulin-like Growth Factor Binding Proteins (IGFBPs); Post-translational protein phosphorylation; Integrin cell surface interactions; Degradation of the extracellular matrix; Signaling by PDGF; RUNX3 Regulates Immune Response and Cell Migration	Osteoclast signaling; Osteopontin signaling; Brain-derived neurotrophic factor (BDNF) signaling pathway; Complement system; Vitamin D receptor pathway; Focal adhesion; Lung fibrosis; Focal adhesion: PI3K-Akt-mTOR-signaling pathway; TYROBP causal network in microglia; PI3K-Akt signaling pathway; Extracellular vesicles in the crosstalk of cardiac cells; Endochondral ossification; IL-18 signaling pa…	1.073	0.935639	119.9	80.1
Q8WX93	Palladin OS=Homo sapiens OX=9606 GN=PALLD PE=1 SV=3	0.013	0	1	1383	150.5	7.09	cell adhesion;cell organization and biogenesis;developmental processes;other biological processes	plasma membrane;other membranes;cytosol;cytoskeleton;mitochondrion;nucleus;other cell component	cytoskeletal activity;other molecular function			0.495	0.202282	123.5	76.5
O95497	Pantetheinase OS=Homo sapiens OX=9606 GN=VNN1 PE=1 SV=2	0	6	2	513	57	5.55	cell adhesion;other metabolic processes;stress response;other biological processes	non-structural extracellular;plasma membrane;other membranes;other cytoplasmic organelle	other molecular function	Neutrophil degranulation; Post-translational modification: synthesis of GPI-anchored proteins; Vitamin B5 (pantothenate) metabolism		0.735	0.932751	127.6	72.4
Q99497	Parkinson disease protein 7 OS=Homo sapiens OX=9606 GN=PARK7 PE=1 SV=2	0	21	2	189	19.9	6.79	cell-cell signaling;cell organization and biogenesis;protein metabolism;DNA metabolism;other metabolic processes;stress response;transport;signal transduction;other biological processes	plasma membrane;other membranes;cytosol;mitochondrion;ER/Golgi;nucleus;other cell component	signal transduction activity or receptor binding;enzyme regulator activity;nucleic acid binding activity;other molecular function	Aggrephagy; Late endosomal microautophagy; SUMOylation of transcription cofactors; Chaperone Mediated Autophagy	Androgen receptor signaling pathway; Synaptic vesicle pathway; Parkinson's disease pathway	1.056	0.954826	59.6	140.4
Q8NEN9	PDZ domain-containing protein 8 OS=Homo sapiens OX=9606 GN=PDZD8 PE=1 SV=1	0.056	1	1	1154	128.5	6.09	cell organization and biogenesis;transport;other biological processes	other membranes;mitochondrion;ER/Golgi;other cell component	other molecular function			100	2.3e-16		200
Q13113	PDZK1-interacting protein 1 OS=Homo sapiens OX=9606 GN=PDZK1IP1 PE=1 SV=1	0.014	10	1	114	12.2	4.83		other membranes				0.293	0.000525179	147.2	52.8
P26022	Pentraxin-related protein PTX3 OS=Homo sapiens OX=9606 GN=PTX3 PE=1 SV=3	0.082	4	1	381	41.9	5.01	cell organization and biogenesis;stress response;developmental processes;other biological processes	non-structural extracellular;extracellular matrix;other cell component	other molecular function	Neutrophil degranulation	Complement system; Lung fibrosis; IL-18 signaling pathway
Q6UXB8	Peptidase inhibitor 16 OS=Homo sapiens OX=9606 GN=PI16 PE=1 SV=1	0.078	2	1	463	49.4	5.39	other biological processes	non-structural extracellular	enzyme regulator activity			1.196	0.735817	100.3	99.7
P62937	Peptidyl-prolyl cis-trans isomerase A OS=Homo sapiens OX=9606 GN=PPIA PE=1 SV=2	0	22	2	165	18	7.81	cell adhesion;cell organization and biogenesis;protein metabolism;other metabolic processes;stress response;other biological processes	non-structural extracellular;nucleus;other cell component	signal transduction activity or receptor binding;other molecular function	Neutrophil degranulation; Platelet degranulation ; Gene and protein expression by JAK-STAT signaling after Interleukin-12 stimulation; Basigin interactions; Budding and maturation of HIV virion; Assembly Of The HIV Virion; Integration of provirus; APOBEC3G mediated resistance to HIV-1 infection; Calcineurin activates NFAT; Binding and entry of HIV virion; Uncoating of the HIV Virion; Minus-strand…	Prolactin signaling pathway	1.004	0.978915	91.4	108.6
Q02790	Peptidyl-prolyl cis-trans isomerase FKBP4 OS=Homo sapiens OX=9606 GN=FKBP4 PE=1 SV=3	0	11	4	459	51.8	5.43	cell organization and biogenesis;protein metabolism;other metabolic processes;transport;developmental processes;signal transduction;other biological processes	cytosol;cytoskeleton;mitochondrion;nucleus;other cell component	cytoskeletal activity;other molecular function	Estrogen-dependent gene expression; HSP90 chaperone cycle for steroid hormone receptors (SHR) in the presence of ligand; Potential therapeutics for SARS; Attenuation phase	Androgen receptor signaling pathway	0.322	0.00215088	153	47
O15534	Period circadian protein homolog 1 OS=Homo sapiens OX=9606 GN=PER1 PE=1 SV=2	0.061	1	1	1290	136.1	6.09	protein metabolism;other metabolic processes;other biological processes	cytosol;nucleus;other cell component	nucleic acid binding activity;other molecular function	Circadian Clock	Melatonin metabolism and effects; Exercise-induced circadian regulation; Th17 cell differentiation pathway; Clock-controlled autophagy in bone metabolism	1.124	0.840682	96.2	103.8
Q15063	Periostin OS=Homo sapiens OX=9606 GN=POSTN PE=1 SV=2	0	54	33	836	93.3	7.53	cell adhesion;cell organization and biogenesis;other biological processes	non-structural extracellular;extracellular matrix;ER/Golgi	other molecular function		Hypothesized pathways in pathogenesis of cardiovascular disease; Amplification and expansion of oncogenic pathways as metastatic traits	0.856	0.995653	104.3	95.7
Q92626	Peroxidasin homolog OS=Homo sapiens OX=9606 GN=PXDN PE=1 SV=2	0	2	3	1479	165.2	7.17	cell adhesion;cell organization and biogenesis;other metabolic processes;stress response;developmental processes;other biological processes	non-structural extracellular;extracellular matrix;ER/Golgi;other cell component	signal transduction activity or receptor binding;extracellular structural activity;other molecular function	Crosslinking of collagen fibrils	EGF/EGFR signaling pathway	0.851	0.995653	67.6	132.4
Q06830	Peroxiredoxin-1 OS=Homo sapiens OX=9606 GN=PRDX1 PE=1 SV=1	0	29	4	199	22.1	8.13	cell cycle OR cell proliferation;other metabolic processes;stress response;developmental processes;other biological processes	cytosol;nucleus;other cell component	other molecular function	Nuclear events mediated by NFE2L2; TP53 Regulates Metabolic Genes; Detoxification of Reactive Oxygen Species; KEAP1-NFE2L2 pathway; Deregulated CDK5 triggers multiple neurodegenerative pathways in Alzheimer's disease models	Androgen receptor signaling pathway; Selenium micronutrient network; Nuclear receptors meta-pathway; NRF2 pathway	0.964	0.990007	135.2	64.8
P32119	Peroxiredoxin-2 OS=Homo sapiens OX=9606 GN=PRDX2 PE=1 SV=5	0	45	7	198	21.9	5.97	cell cycle OR cell proliferation;other metabolic processes;stress response;developmental processes;other biological processes	cytosol;other cell component	other molecular function	Detoxification of Reactive Oxygen Species; TP53 Regulates Metabolic Genes; Deregulated CDK5 triggers multiple neurodegenerative pathways in Alzheimer's disease models	Selenium micronutrient network; VEGFA-VEGFR2 signaling pathway	1.06	0.950417	105.4	94.6
P30041	Peroxiredoxin-6 OS=Homo sapiens OX=9606 GN=PRDX6 PE=1 SV=3	0	25	4	224	25	6.38	other metabolic processes;stress response;other biological processes	non-structural extracellular;cytosol;mitochondrion;nucleus;other cytoplasmic organelle;other cell component	other molecular function	Neutrophil degranulation; Detoxification of Reactive Oxygen Species	Nuclear receptors meta-pathway; NRF2 pathway; VEGFA-VEGFR2 signaling pathway	1.98	0.028643	67.6	132.4
Q99424	Peroxisomal acyl-coenzyme A oxidase 2 OS=Homo sapiens OX=9606 GN=ACOX2 PE=1 SV=1	0.026	1	1	681	76.8	7.56	other metabolic processes;other biological processes	cytosol;other cytoplasmic organelle;other cell component	other molecular function	Peroxisomal protein import; Synthesis of bile acids and bile salts via 7alpha-hydroxycholesterol; Beta-oxidation of pristanoyl-CoA	Quercetin and Nf-kB / AP-1 induced apoptosis; PPAR signaling pathway; Eicosanoid metabolism via cyclooxygenases (COX); Eicosanoid metabolism via lipooxygenases (LOX); Disorders of bile acid synthesis and biliary transport	0.668	0.759425	120.3	79.7
Q9NR77	Peroxisomal membrane protein 2 OS=Homo sapiens OX=9606 GN=PXMP2 PE=1 SV=3	0.05	3	1	195	22.2	10.58		other membranes;cytosol;mitochondrion;other cytoplasmic organelle;other cell component		Class I peroxisomal membrane protein import; Glyoxylate metabolism and glycine degradation		0.428	0.0561602	121.9	78.1
[truncated: 292 more rows]

## Sheet: Supplementary Data S3
Ovarian cancer ascites proteomic profile reflects metabolic changes during disease progression
[truncated: 52 more rows]

[truncated: 4 more sheets: Supplementary Data S4, Supplementary Data S5, Supplementary Data S6, Supplementary Data S7]
